# Supplementary material for: Developmentally dynamic changes in DNA methylation in the human pancreas
Source: BMC Genomics. 2024 Jun 3;25:553. doi: 10.1186/s12864-024-10450-8 (PMC11145889; doi:10.1186/s12864-024-10450-8)
Supplement: Supplementary file 2 — Supplementary Material 2. [file 12864_2024_10450_MOESM2_ESM.xlsx]

## Sheet: 1. All pancreas samples
Supplementary Table 1. Overview of all fetal and adult pancreas samples used in this study. Shown for each sample is their age, sex and Illumina EPIC array position.
Sample ID	Basename	Age	Sex
1	203973690001_R08C01	6 PCW	Male
2	203991460093_R08C01	6 PCW	Female
3	203968030007_R02C01	7 PCW	Male
4	203968030007_R03C01	7 PCW	Female
5	203968030007_R07C01	7 PCW	Female
6	203973690039_R02C01	7 PCW	Female
7	203973690068_R04C01	7 PCW	Female
8	203973690068_R07C01	7 PCW	Male
9	203973690068_R08C01	7 PCW	Female
10	203973690074_R02C01	7 PCW	Female
11	203976760038_R02C01	7 PCW	Male
12	203976760038_R08C01	7 PCW	Male
13	203968030007_R04C01	8 PCW	Female
14	203968030008_R05C01	8 PCW	Female
15	203968030119_R03C01	8 PCW	Female
16	203968030119_R04C01	8 PCW	Male
17	203968030143_R08C01	8 PCW	Male
18	203973690027_R07C01	8 PCW	Female
19	203973690039_R01C01	8 PCW	Female
20	203973690055_R01C01	8 PCW	Male
21	203973690055_R03C01	8 PCW	Female
22	203973690055_R05C01	8 PCW	Male
23	203973690055_R06C01	8 PCW	Male
24	203973690055_R08C01	8 PCW	Female
25	203973690068_R02C01	8 PCW	Male
26	203973690068_R03C01	8 PCW	Male
27	203973690068_R06C01	8 PCW	Male
28	203973690074_R01C01	8 PCW	Female
29	203973690074_R03C01	8 PCW	Female
30	203973690074_R05C01	8 PCW	Male
31	203976760038_R04C01	8 PCW	Female
32	203976760038_R06C01	8 PCW	Female
33	203968030008_R03C01	9 PCW	Male
34	203968030008_R06C01	9 PCW	Female
35	203968030119_R05C01	9 PCW	Female
36	203968030119_R06C01	9 PCW	Female
37	203968030143_R07C01	9 PCW	Male
38	203973690027_R03C01	9 PCW	Male
39	203973690039_R08C01	9 PCW	Female
40	203973690068_R05C01	9 PCW	Male
41	203976760038_R07C01	9 PCW	Male
42	203968030007_R01C01	10 PCW	Male
43	203973690027_R05C01	10 PCW	Female
44	203968030007_R06C01	11 PCW	Female
45	203968030008_R04C01	11 PCW	Female
46	203973690001_R04C01	11 PCW	Female
47	203973690001_R06C01	11 PCW	Female
48	203973690027_R06C01	11 PCW	Female
49	203973690074_R04C01	11 PCW	Female
50	203973690001_R01C01	12 PCW	Female
51	203973690039_R04C01	12 PCW	Male
52	203973690055_R02C01	12 PCW	Male
53	203976760038_R01C01	12 PCW	Female
54	203968030143_R05C01	13 PCW	Male
55	203973690001_R07C01	13 PCW	Female
56	203973690027_R08C01	13 PCW	Female
57	203976760038_R05C01	13 PCW	Male
58	203991460076_R07C01	13 PCW	Male
59	203991460076_R08C01	13 PCW	Male
60	203991460093_R06C01	13 PCW	Female
61	203968030030_R04C01	14 PCW	Female
62	203968030143_R04C01	14 PCW	Female
63	203973690074_R08C01	14 PCW	Female
64	203991460064_R08C01	14 PCW	Female
65	203968030030_R03C01	15 PCW	Male
66	203968030143_R03C01	15 PCW	Female
67	203973690027_R01C01	15 PCW	Female
68	203973690027_R04C01	15 PCW	Female
69	203973690039_R05C01	15 PCW	Male
70	203973690074_R06C01	15 PCW	Male
71	203973690074_R07C01	15 PCW	Female
72	203976760038_R03C01	15 PCW	Female
73	203968030007_R05C01	16 PCW	Female
74	203968030030_R08C01	16 PCW	Female
75	203968030119_R02C01	16 PCW	Male
76	203977090070_R08C01	16 PCW	Male
77	203991460093_R07C01	16 PCW	Male
78	203968030007_R08C01	17 PCW	Male
79	203968030119_R01C01	17 PCW	Female
80	203973690001_R03C01	17 PCW	Male
81	203973690027_R02C01	17 PCW	Male
82	203973690039_R03C01	17 PCW	Male
83	203973690039_R07C01	17 PCW	Female
84	203977090071_R05C01	17 PCW	Female
85	203977090071_R06C01	17 PCW	Male
86	203977090071_R07C01	17 PCW	Female
87	203968030030_R02C01	18 PCW	Female
88	203968030008_R07C01	19 PCW	Male
89	203968030008_R08C01	19 PCW	Female
90	203968030030_R06C01	19 PCW	Female
91	203968030030_R07C01	19 PCW	Female
92	203968030143_R02C01	19 PCW	Male
93	203973690068_R01C01	19 PCW	Female
94	203977090071_R08C01	19 PCW	Male
95	203968030143_R01C01	20 PCW	Male
96	203968030143_R06C01	20 PCW	Female
97	203973690001_R02C01	20 PCW	Male
98	203968030030_R05C01	21 PCW	Female
99	203973690039_R06C01	21 PCW	Male
100	203991450147_R08C01	34 years	Female
101	203976760010_R05C01	35 years	Female
102	203991450158_R07C01	40 years	Female
103	203977090027_R08C01	48 years	Male
104	203976760010_R07C01	49 years	Female
105	203976760011_R05C01	49 years	Female
106	203991460060_R08C01	49 years	Female
107	203976760062_R08C01	51 years	Female
108	203976760011_R08C01	52 years	Female
109	203973690035_R08C01	54 years	Male
110	203976760011_R06C01	54 years	Male
111	203977090027_R07C01	56 years	Male
112	203991450147_R07C01	60 years	Female
113	203991450158_R06C01	64 years	Male
114	203976760010_R08C01	65 years	Female
115	203973690052_R08C01	70 years	Female
116	203973690035_R07C01	72 years	Male
117	203973690052_R07C01	73 years	Female
118	203976760011_R07C01	73 years	Female
119	203991450158_R05C01	75 years	Female
120	203976760062_R07C01	76 years	Male
121	203991450158_R08C01	78 years	Male
122	203976760010_R06C01	80 years	Male

## Sheet: 2. All significant dMPs
Supplementary Table 2. All significant dDMPs associated with human pancreas development. Shown are all 177,130 dDMPs at which DNA methylation is significantly associated (P < 9 x 10-8) with pancreas development.
	Beta PCW	SE PCW	P-value PCW	Chromosome	Position	UCSC_RefGene_Name	UCSC_RefGene_Group	Relation_to_UCSC_CpG_Island
cg08125539	0.0486298	0.00121794	1.34808e-61	17	47079959	IGF2BP1;IGF2BP1	Body;Body	S_Shelf
cg20554008	-0.0358669	0.000899234	1.48204e-61	17	21191055	MAP2K3;MAP2K3	TSS1500;Body	S_Shelf
cg06655108	-0.0293116	0.000767198	7.23991e-60	7	56165514
cg26929700	0.0381967	0.00102401	6.2609e-59	16	49732567	ZNF423	Body	Island
cg23577860	-0.034372	0.000932788	1.87347e-58	17	21191165	MAP2K3;MAP2K3	TSS200;Body	S_Shelf
cg20307442	-0.0272357	0.000744252	3.48288e-58	17	21191042	MAP2K3;MAP2K3	TSS1500;Body	S_Shelf
cg13932731	0.0335383	0.000947183	6.63864e-57	9	131155026	MIR219-2	TSS200	Island
cg24496523	-0.034623	0.000978661	7.16929e-57	16	3179328	ZNF213-AS1;ZNF213-AS1	ExonBnd;Body
cg04640920	0.0277752	0.000804785	6.50958e-56	15	37180889			S_Shore
cg25401010	0.0423312	0.00123591	1.27965e-55	18	56529878	ZNF532	TSS200	N_Shore
cg17983632	0.058174	0.00170196	1.53596e-55	6	1621930			S_Shore
cg09831055	0.0238034	0.000697997	1.88205e-55	1	156047356	MEX3A	Body	Island
cg20295084	0.0381632	0.00112325	2.61969e-55	18	56529776	ZNF532	TSS1500	N_Shore
cg11807280	0.0349886	0.00103002	2.66758e-55	2	66654644			S_Shore
cg11565512	0.0246356	0.00072707	3.33395e-55	5	126627355	MEGF10	5'UTR	S_Shore
cg00739066	0.0285829	0.000847217	4.88778e-55	4	183995637
cg27300028	0.0351267	0.00104726	8.18567e-55	13	100312810	CLYBL	Body	S_Shelf
cg08486065	0.0361891	0.00108208	1.05907e-54	19	3464875			Island
cg21232161	-0.0238444	0.00071479	1.32833e-54	2	135011626	MGAT5	TSS1500
cg08495088	0.0205826	0.000619659	1.94015e-54	7	44143290	AEBP1	TSS1500
cg06553557	-0.0249173	0.000751335	2.22838e-54	2	97419787
cg10161008	0.0247915	0.000749697	2.87328e-54	11	63766546	MACROD1	Body	Island
cg25936567	0.0389913	0.00119156	7.26403e-54	6	1871551	GMDS	Body
cg25826463	0.0288787	0.000883381	7.91604e-54	19	3369820	NFIC;NFIC	Body;Body	Island
cg07225966	0.0287331	0.00087908	8.03828e-54	10	94820376	CYP26C1	TSS1500	Island
cg18900544	0.0378516	0.00115889	8.56546e-54	2	161265342	MIR4785;RBMS1;RBMS1	TSS1500;Body;Body	S_Shore
cg25664871	-0.0293308	0.000900548	1.0983e-53	20	36520584
cg13826564	0.04321	0.00132933	1.30877e-53	11	65306731	LTBP3;LTBP3;LTBP3	Body;Body;Body	Island
cg06689952	-0.0228596	0.000704946	1.61572e-53	2	219272035			S_Shore
cg21140898	0.0210878	0.000654844	2.97891e-53	1	51442318			N_Shore
cg17404981	-0.0313228	0.000976126	4.06813e-53	4	1240264	CTBP1;CTBP1	Body;5'UTR	N_Shore
cg15743492	-0.0207855	0.000655042	1.08754e-52	6	160160584	WTAP;WTAP;WTAP;WTAP;WTAP;WTAP	Body;Body;Body;Body;Body;Body
cg04640975	0.0440539	0.00139573	1.73332e-52	19	3464991			Island
cg21109038	0.028279	0.000896015	1.74547e-52	15	90543610	ZNF710	TSS1500	Island
cg20229014	-0.0318147	0.00101238	2.54193e-52	8	134529378	ST3GAL1;ST3GAL1	5'UTR;5'UTR
cg10920769	0.0349293	0.00111166	2.57571e-52	6	1628256	GMDS;GMDS	Body;Body	S_Shelf
cg18620155	0.0212027	0.000675049	2.66164e-52	10	99474826	MARVELD1;MARVELD1	1stExon;3'UTR	S_Shore
cg15197458	0.0335994	0.00107071	2.88404e-52	19	3464765			Island
cg22395355	0.0349125	0.00111586	3.73781e-52	17	17713061	RAI1	Body	Island
cg21709789	0.0268752	0.000859825	4.0772e-52	17	41836415	SOST	TSS1500	S_Shelf
cg11084266	-0.0314903	0.00100756	4.10634e-52	1	156187819	PMF1	Body	S_Shore
cg12210457	0.0289909	0.000931213	5.77506e-52	7	150811345	AGAP3;AGAP3	Body;Body
cg07715257	0.0285743	0.000920614	7.52419e-52	1	16479400	EPHA2	Body	N_Shelf
cg06925984	0.0444242	0.00143348	8.60834e-52	17	77767242			Island
cg10821304	0.0294381	0.000950456	9.05383e-52	5	176558909	NSD1	TSS1500	Island
cg08896512	-0.0186702	0.000603494	1.00172e-51	1	29074913	YTHDF2;YTHDF2;YTHDF2	Body;Body;Body
cg12050271	0.0362288	0.00117199	1.07392e-51	1	2980399	FLJ42875	Body	Island
cg14525247	0.0208937	0.00067693	1.22574e-51	9	131154899	MIR219-2	Body	Island
cg09804503	0.0328361	0.00106469	1.31284e-51	1	33231313	KIAA1522	Body
cg27197651	0.0258395	0.000838666	1.43266e-51	1	2980038	FLJ42875	Body	Island
cg17139085	0.0264835	0.000863604	2.15585e-51	1	36787356			Island
cg03225208	0.0305935	0.000997975	2.22255e-51	9	124412094	DAB2IP	Body	N_Shore
cg01984872	0.0194425	0.000634727	2.38187e-51	6	157954806	ZDHHC14;ZDHHC14	Body;Body
cg12562461	0.0210378	0.000687742	2.68082e-51	17	62778131	LOC146880;LOC146880	TSS1500;TSS200	S_Shore
cg14316944	0.0272297	0.000890355	2.73298e-51	17	79485529			N_Shore
cg11344997	0.0354114	0.00115966	3.12511e-51	19	3463788			Island
cg03955927	0.0281938	0.00092589	3.98879e-51	2	63272232	LOC100132215;EHBP1;EHBP1;EHBP1;EHBP1	Body;Body;Body;Body;Body	Island
cg24852561	0.0271835	0.000894131	4.58121e-51	13	100340080	CLYBL	Body
cg01111341	0.0148204	0.000487523	4.61607e-51	3	133612911	RAB6B	Body	N_Shore
cg02378183	0.0197794	0.000651717	5.32547e-51	10	99474878	MARVELD1;MARVELD1	1stExon;3'UTR	S_Shore
cg15828524	0.0212478	0.000701202	6.10503e-51	12	49211029	CACNB3	TSS1500	N_Shore
cg20451272	0.0391854	0.00129402	6.46509e-51	9	131155135	MIR219A2;MIR1268A	TSS200;Body	Island
cg18852574	0.0351158	0.00115978	6.5413e-51	2	161265289	RBMS1;RBMS1	Body;Body	S_Shore
cg03151025	-0.0246806	0.000816149	7.28795e-51	14	70081594	SUSD6	5'UTR	S_Shelf
cg24743946	0.0216594	0.000717118	8.10475e-51	11	73357612	PLEKHB1;PLEKHB1;PLEKHB1;PLEKHB1;PLEKHB1;PLEKHB1	TSS1500;TSS1500;5'UTR;5'UTR;1stExon;1stExon
cg26172016	0.0239298	0.000792688	8.4679e-51	18	56529149	ZNF532	TSS1500	N_Shore
cg21506509	0.0342831	0.00113792	1.00777e-50	22	28194981	MN1	1stExon	Island
cg20670923	-0.0279898	0.000929431	1.0458e-50	18	9915771	VAPA;VAPA	Body;Body	S_Shore
cg06756709	0.022393	0.000743758	1.06756e-50	17	27045548	NARR;RAB34;RAB34;RAB34;RAB34;RAB34;RAB34;RAB34;RAB34;RPL23A	TSS1500;TSS1500;TSS1500;TSS1500;TSS1500;TSS1500;TSS1500;TSS1500;TSS1500;TSS1500	S_Shore
cg10610528	0.0270084	0.000899876	1.40241e-50	6	34206540	HMGA1;HMGA1;HMGA1;HMGA1;HMGA1;HMGA1	5'UTR;5'UTR;5'UTR;5'UTR;5'UTR;TSS200	S_Shore
cg03174507	0.0331881	0.00110663	1.50027e-50	10	21789582			Island
cg06867571	0.0239375	0.000799058	1.6505e-50	11	65306934	LTBP3;LTBP3;LTBP3	Body;Body;Body	Island
cg16468729	-0.0363552	0.00121431	1.73951e-50	4	74606465	IL8	Body
cg12519676	0.0267228	0.000893805	1.96078e-50	4	174912210
cg17675150	0.0359367	0.0012068	2.77259e-50	18	56529784	ZNF532	TSS1500	N_Shore
cg03737220	-0.0315066	0.00105993	3.24083e-50	2	70002576	ANXA4	5'UTR
cg22798443	-0.024901	0.000839596	3.93925e-50	3	172075849	FNDC3B;FNDC3B	Body;Body
cg16244770	0.0225403	0.000760199	4.02971e-50	22	22007154	MIR130B;MIR301B	TSS1500;TSS200	S_Shore
cg19795793	0.0330846	0.00111602	4.09207e-50	2	206551844	NRP2;NRP2;NRP2;NRP2;NRP2;NRP2	Body;Body;Body;Body;Body;Body	S_Shore
cg25050105	0.0416656	0.00140822	4.84502e-50	18	46356097	CTIF;CTIF	Body;Body
cg05496768	0.0329008	0.00111211	4.89386e-50	10	77872288	C10orf11	Body	Island
cg25995955	0.0333063	0.00112624	5.05317e-50	4	151500631	LRBA	Body	N_Shore
cg20650823	-0.0364347	0.00123206	5.0677e-50	14	102946182	TECPR2	Body
cg10056463	0.0248927	0.000842929	5.71426e-50	11	65374379	MAP3K11	Body	N_Shore
cg05219493	0.0297941	0.0010095	6.01456e-50	10	94820923	CYP26C1	TSS200	Island
cg22558841	0.0413804	0.00140874	9.06531e-50	22	28195346	MN1	1stExon	Island
cg07845147	0.0273297	0.000931487	1.00277e-49	6	149762618
cg10632525	0.0211042	0.000720124	1.10678e-49	22	28195524	MN1	1stExon	Island
cg20698421	0.0312761	0.00106885	1.26346e-49	2	65217623	SLC1A4;SLC1A4	Body;5'UTR	S_Shore
cg11787160	0.0351487	0.0012058	1.75882e-49	12	113515332	DTX1	Body	Island
cg10404717	0.0209506	0.000718819	1.77856e-49	9	131154962	MIR219-2	Body	Island
cg27053358	-0.018884	0.000648423	1.90403e-49	14	104032835	APOPT1;APOPT1;APOPT1;APOPT1;APOPT1;APOPT1	Body;Body;Body;Body;Body;Body	S_Shelf
cg01692771	-0.0160331	0.000550597	1.92377e-49	19	15590732	PGLYRP2	TSS1500
cg00333314	0.0193455	0.000665432	2.21404e-49	17	4854880	ENO3;ENO3;ENO3	5'UTR;5'UTR;5'UTR	S_Shore
cg16577651	0.0256359	0.000881947	2.2446e-49	10	94820236	CYP26C1	TSS1500	Island
cg00729885	0.0394403	0.00135756	2.34783e-49	13	36046056	NBEA	Body	Island
cg09086442	0.0173643	0.000597956	2.43891e-49	6	168079212			Island
cg27171201	0.0269278	0.000929836	3.09187e-49	19	3365137	NFIC;NFIC	TSS1500;Body	N_Shore
cg02845735	-0.0270212	0.000933646	3.26299e-49	3	71298545	FOXP1;FOXP1;FOXP1;FOXP1;FOXP1;FOXP1	5'UTR;5'UTR;5'UTR;5'UTR;5'UTR;5'UTR
cg20217899	0.0310419	0.00107313	3.4128e-49	2	218890650
cg13208063	-0.0270274	0.000934568	3.4839e-49	19	16830563	NWD1;NWD1	TSS1500;TSS1500
cg13367234	0.0331567	0.00114653	3.48907e-49	1	17253197	CROCC	Body
cg00870527	0.0243437	0.000842175	3.63164e-49	22	45094680	PRR5;PRR5;PRR5;PRR5;PRR5	5'UTR;5'UTR;5'UTR;5'UTR;Body	N_Shelf
cg13664888	-0.0304148	0.00105253	3.72889e-49	1	150586269
cg05800761	0.0375441	0.00130162	4.36378e-49	18	56529852	ZNF532	TSS1500	N_Shore
cg14101485	0.0382257	0.00132637	4.69515e-49	19	3369759	NFIC;NFIC	Body;Body	Island
cg17122213	0.0384109	0.00133281	4.69798e-49	1	1564920	MIB2;MIB2;MIB2;MIB2;MIB2;MIB2	Body;Body;Body;Body;Body;Body	Island
cg19072191	0.0226366	0.000786622	5.33465e-49	1	155165852	THBS3;THBS3;THBS3;THBS3	Body;Body;Body;Body	S_Shore
cg03925395	-0.0229008	0.000796603	5.81734e-49	8	141266975	TRAPPC9;TRAPPC9	Body;Body
cg04196143	0.0364105	0.00126705	6.02531e-49	2	162096032			Island
cg20627585	-0.0394776	0.001374	6.10717e-49	7	141363242	KIAA1147	Body
cg13971552	0.0334999	0.00116631	6.27306e-49	19	10463352	TYK2	Body	N_Shore
cg14942617	0.0201317	0.000701261	6.56194e-49	1	16479049	EPHA2	Body	S_Shelf
cg06013395	0.0318685	0.00111113	7.11319e-49	3	184280712	EPHB3	Body	Island
cg14467654	0.0173107	0.000604078	7.65972e-49	9	131155819	MIR219-2	TSS1500	Island
cg06880102	-0.0263091	0.000918687	8.10104e-49	4	137334026
cg23309969	0.0366951	0.00128264	8.82886e-49	18	56529866	ZNF532	TSS200	N_Shore
cg14846286	0.0279209	0.000976093	8.94586e-49	2	218114942
cg13187009	0.030869	0.00107968	9.32473e-49	20	55965497	RBM38;RBM38	TSS1500;TSS1500	N_Shore
cg16754788	-0.0324521	0.00113511	9.36715e-49	8	97803770	PGCP	Body
cg07967918	0.0179331	0.000628047	1.04297e-48	6	107809541			N_Shore
cg05932042	0.0304699	0.00106753	1.0792e-48	17	40822653	PLEKHH3	Body	Island
cg19559896	0.021038	0.000737117	1.0838e-48	1	156337755	RHBG;RHBG	TSS1500;TSS1500	N_Shore
cg21609524	-0.0301401	0.00105607	1.08789e-48	14	31080494	G2E3;G2E3	Body;Body
cg15420678	0.0264231	0.000926013	1.1058e-48	6	43901543	LOC100132354	Body
cg27591012	0.0205762	0.000721294	1.13117e-48	18	46356042	CTIF;CTIF	Body;Body
cg17474545	0.0269227	0.000944133	1.16925e-48	19	56061873			S_Shore
cg22491111	0.0283593	0.000996752	1.41863e-48	1	17891649	ARHGEF10L	5'UTR
cg00329618	0.0207928	0.000731869	1.60631e-48	12	113515439	DTX1	Body	Island
cg23404711	0.0224507	0.000790354	1.62952e-48	14	75747047	FOS	Body	S_Shore
cg16327477	0.0200594	0.000706749	1.74775e-48	11	65315284	LTBP3;LTBP3;LTBP3	Body;Body;Body	Island
cg03589898	0.0244012	0.000860941	1.97421e-48	8	142027134
cg12331004	0.0390816	0.00137945	2.04263e-48	2	106227134
cg10478221	0.0255086	0.000900395	2.04753e-48	16	679917	WFIKKN1	TSS1500	S_Shore
cg10399789	0.0258259	0.000911702	2.06796e-48	1	92945668	GFI1;GFI1;GFI1	Body;Body;Body	N_Shore
cg03269045	0.0272353	0.000961522	2.07985e-48	2	26680478	OTOF;OTOF;OTOF;OTOF	3'UTR;3'UTR;3'UTR;3'UTR
cg02486855	0.025561	0.000902635	2.12447e-48	15	67356942	SMAD3	TSS1500	N_Shore
cg25083618	0.0360585	0.00127403	2.22634e-48	10	94820988	CYP26C1	TSS200	Island
cg20413392	0.0173569	0.000614602	2.68697e-48	9	131155013	MIR219-2	TSS200	Island
cg04007987	0.0309617	0.00109637	2.69142e-48	17	72241818	TTYH2	Body
cg16675054	0.0394649	0.00139821	2.81622e-48	5	171616574	STK10	TSS1500	S_Shore
cg21497780	0.0218345	0.000773786	2.88207e-48	12	1742536	WNT5B;WNT5B	Body;Body	S_Shelf
cg10118435	-0.0237611	0.000842779	3.10073e-48	20	390551	RBCK1;RBCK1	Body;Body	S_Shore
cg22069559	-0.0298932	0.00106118	3.33394e-48	6	36584993
cg03854722	0.0384805	0.00136659	3.45702e-48	17	7757958	KDM6B;TMEM88	3'UTR;TSS1500	N_Shore
cg24298539	0.0341758	0.00121454	3.6637e-48	8	37378424
cg11861507	-0.0247428	0.000881338	4.46433e-48	16	56969322	HERPUD1;HERPUD1;HERPUD1;HERPUD1;HERPUD1;HERPUD1	ExonBnd;ExonBnd;ExonBnd;Body;Body;Body	S_Shelf
cg10941835	0.0386103	0.00137588	4.62876e-48	20	50419348	SALL4	TSS1500	S_Shore
cg22680749	0.0233056	0.000830605	4.68155e-48	6	150245472	RAET1G;RAET1G	TSS1500;TSS1500	N_Shore
cg05522415	-0.0255592	0.000911297	4.84881e-48	3	49135801	QARS	Body	S_Shelf
cg20398091	-0.029189	0.00104157	5.20379e-48	19	16830555	NWD1;NWD1	TSS1500;TSS1500
cg10740958	-0.0221447	0.000790652	5.4597e-48	9	117353634	ATP6V1G1	Body	S_Shelf
cg26103104	0.0460486	0.00164606	6.04278e-48	5	139490895			N_Shore
cg03657121	-0.0288294	0.00103064	6.09191e-48	7	157046750	UBE3C	Body
cg10972686	0.0270061	0.00096569	6.21884e-48	18	47252789
cg23005885	0.0235127	0.000840969	6.3457e-48	15	90543450	ZNF710	TSS1500	Island
cg05404792	0.0269154	0.000965501	8.15845e-48	16	56650847	MT1L	TSS1500	N_Shore
cg02264946	-0.0243584	0.000874453	8.71503e-48	19	5775816	CATSPERD	Body
cg19827875	0.0223033	0.000800882	8.90858e-48	1	201618284	NAV1	1stExon	Island
cg09103877	0.0313008	0.00112457	9.32728e-48	17	17713067	RAI1	Body	Island
cg25532922	0.0248891	0.000894821	9.88511e-48	2	30453223	LBH	TSS1500	N_Shore
cg00655552	-0.0249811	0.000898273	1.00201e-47	4	182862370
cg18565130	0.0194495	0.000700439	1.14248e-47	7	1120637	C7orf50;C7orf50;C7orf50	Body;Body;Body	S_Shore
cg06863473	0.0275285	0.000991772	1.18064e-47	17	77762459			N_Shore
cg04484550	0.0448293	0.0016163	1.25986e-47	1	2980163	FLJ42875	Body	Island
cg23957439	0.0271399	0.000978902	1.3031e-47	19	3458988	NFIC;NFIC;NFIC;NFIC;NFIC	3'UTR;3'UTR;Body;Body;Body	S_Shelf
cg01472113	-0.0244108	0.000881039	1.37758e-47	9	114658195	UGCG	TSS1500	N_Shore
cg21898460	0.0230819	0.00083478	1.63989e-47	12	49211284	CACNB3;CACNB3;CACNB3;CACNB3	TSS1500;TSS1500;Body;Body	N_Shore
cg05279866	0.0221668	0.000801805	1.66128e-47	8	37378355
cg12573705	0.0367428	0.00132921	1.6801e-47	13	36050889	MIR548F5;NBEA;MAB21L1	Body;Body;TSS200	N_Shore
cg11002026	-0.0335262	0.00121288	1.68371e-47	11	966552	AP2A2;AP2A2	Body;Body
cg17812489	0.0258218	0.000934975	1.81407e-47	10	81211969
cg00552846	0.0255185	0.000924342	1.87387e-47	11	64017116			N_Shore
cg00604454	0.029739	0.00107801	1.99428e-47	16	73096966			Island
cg19092735	0.0228796	0.000829989	2.12764e-47	12	52575862	KRT80;KRT80	Body;Body
cg16107907	0.0240136	0.000871582	2.22407e-47	7	102921442	DPY19L2P2;DPY19L2P2	TSS1500;TSS1500	Island
cg17707387	0.0397875	0.00144428	2.24821e-47	15	76640155			S_Shore
cg12874792	0.039708	0.00144162	2.27875e-47	14	68831098	RAD51L1;RAD51L1;RAD51L1	Body;Body;Body
cg23843705	-0.0220407	0.000800409	2.32944e-47	1	12270775
cg26065841	0.0160542	0.000583563	2.52643e-47	15	41244853	CHAC1;CHAC1	TSS1500;TSS1500	N_Shore
cg11622162	-0.0278273	0.00101179	2.58597e-47	17	78237543	RNF213;RNF213	Body;Body	S_Shelf
cg10016608	-0.0227543	0.000827791	2.7105e-47	17	34079665	GAS2L2	1stExon
cg18266828	-0.029433	0.00107131	2.83308e-47	17	46027572
cg22421148	0.019857	0.000723201	2.98328e-47	20	36149119	BLCAP;BLCAP;BLCAP;BLCAP;NNAT;NNAT;BLCAP	5'UTR;5'UTR;5'UTR;5'UTR;TSS1500;TSS1500;5'UTR	Island
cg21007509	0.0318775	0.00116102	2.98932e-47	14	68831210	RAD51L1;RAD51L1;RAD51L1	Body;Body;Body
cg24675557	0.0229818	0.000837328	3.0821e-47	20	36149081	BLCAP;BLCAP;BLCAP;BLCAP;NNAT;NNAT;BLCAP	5'UTR;5'UTR;5'UTR;5'UTR;TSS1500;TSS1500;5'UTR	Island
cg18806923	0.0190944	0.000695921	3.16991e-47	11	75486296	DGAT2	Body
cg11024426	0.0290427	0.00106031	3.66659e-47	8	128918901	PVT1	Body
cg21588305	0.0203197	0.000742357	3.88811e-47	20	36149455	BLCAP;NNAT;BLCAP;BLCAP;BLCAP;BLCAP;NNAT	5'UTR;TSS200;5'UTR;5'UTR;5'UTR;5'UTR;TSS200	Island
cg25891078	0.0263326	0.000962208	3.94921e-47	12	1738035	WNT5B;WNT5B	5'UTR;TSS1500	N_Shore
cg01012445	0.0315815	0.00115478	4.18367e-47	4	151504920	LRBA;MAB21L2	Body;1stExon	Island
cg02450563	0.0194531	0.000711698	4.38301e-47	1	54839981	SSBP3;SSBP3;SSBP3	Body;Body;Body
cg00018179	0.0115339	0.000422193	4.58475e-47	15	72521159	PKM;PKM;PKM;PKM;PKM;PKM;PKM	Body;Body;5'UTR;5'UTR;5'UTR;5'UTR;5'UTR	N_Shore
cg10296496	0.0188572	0.000691352	5.24519e-47	16	88979364	CBFA2T3;CBFA2T3	5'UTR;Body	S_Shelf
cg05845757	0.034162	0.00125269	5.32768e-47	1	36039885	TFAP2E	Body	Island
cg06673972	0.0186403	0.000683826	5.53131e-47	1	205638733	SLC45A3	5'UTR
cg07250214	0.0376805	0.00138249	5.58978e-47	17	77763166			N_Shore
cg17118523	0.0365948	0.00134273	5.61606e-47	17	79364241			N_Shelf
cg16799805	0.0249222	0.000914525	5.65849e-47	19	14073848	RFX1	Body	Island
cg08528444	0.03443	0.00126345	5.67173e-47	12	1738060	WNT5B;WNT5B	5'UTR;TSS1500	N_Shore
cg18080558	0.0352796	0.00129474	5.71553e-47	4	151502996	MAB21L2;LRBA;LRBA	TSS200;Body;Body	N_Shore
cg07776193	0.0362308	0.0013299	5.80789e-47	18	56529755	ZNF532	TSS1500	N_Shore
cg20021506	0.0177363	0.000651382	6.0764e-47	6	156718546			Island
cg04649530	0.0181712	0.000667525	6.21021e-47	9	132113372			N_Shore
cg25738529	0.0190083	0.000698824	6.64046e-47	12	49938018	KCNH3	Body
cg09579869	0.0238067	0.000876231	7.31664e-47	1	10738769	CASZ1;CASZ1	Body;Body
cg02646092	-0.0288573	0.0010629	7.78226e-47	3	73500926	PDZRN3;PDZRN3;PDZRN3;PDZRN3	Body;Body;Body;5'UTR
cg10365984	0.0349938	0.00128896	7.80166e-47	6	91004430	BACH2;BACH2	5'UTR;5'UTR	N_Shore
cg04777348	0.0337617	0.00124534	8.80081e-47	1	92952897	GFI1;GFI1	TSS1500;TSS1500	S_Shore
cg09145992	0.0278491	0.00102758	9.04707e-47	7	100491871	ACHE;ACHE;ACHE;ACHE;ACHE;ACHE;ACHE;ACHE;ACHE;ACHE	ExonBnd;ExonBnd;ExonBnd;ExonBnd;5'UTR;5'UTR;5'UTR;5'UTR;5'UTR;ExonBnd	S_Shore
cg09056876	0.0198226	0.000732064	9.75332e-47	6	156718398			Island
cg26567216	-0.0261591	0.000967069	1.06432e-46	13	27742324	USP12-AS1;USP12	Body;Body
cg09563400	-0.0308893	0.00114207	1.07528e-46	3	27509190	SLC4A7	Body
cg17532873	-0.0322433	0.00119236	1.09222e-46	6	137545074
cg22075325	0.0193559	0.00071634	1.16731e-46	14	100484602
cg22931002	0.015324	0.000567876	1.30587e-46	2	97541870	FAM178B;FAM178B	3'UTR;3'UTR
cg26426745	0.0215527	0.000798969	1.34413e-46	1	151810485	LOC100132111;C2CD4D	TSS1500;Body	Island
cg10592478	0.0464386	0.00172168	1.35613e-46	12	53612641	RARG;RARG	Body;Body	N_Shore
cg12361772	0.0178107	0.000660507	1.38953e-46	17	9160821	STX8	Body
cg06992496	-0.0208726	0.000774169	1.40635e-46	1	40030869	PABPC4;PABPC4;PABPC4;LOC101929516	Body;Body;Body;Body
cg00858400	0.0278552	0.00103327	1.42001e-46	16	87904580	SLC7A5	TSS1500	S_Shore
cg11654900	0.0244134	0.000905671	1.4294e-46	1	51444685			S_Shore
cg02250187	-0.0221602	0.000822579	1.50451e-46	8	49788770
cg22264436	0.0255952	0.000950596	1.57454e-46	17	41836423	SOST	TSS1500	S_Shelf
cg16588649	0.044604	0.00165724	1.62913e-46	19	3463241	NFIC;NFIC	3'UTR;3'UTR	Island
cg21129531	0.0218896	0.000813415	1.64942e-46	7	127670703	LRRC4;SND1	5'UTR;Body	N_Shore
cg01551013	-0.0255246	0.000948715	1.68267e-46	14	100203942			N_Shore
cg08973382	0.0275227	0.00102563	2.09601e-46	2	74728623	LOC151534;LBX2	TSS1500;Body	N_Shore
cg08924321	0.0206637	0.000770101	2.11222e-46	11	35663067
cg26702670	0.0175886	0.000655519	2.11731e-46	15	90456619	C15orf38	TSS1500	S_Shore
cg23401684	0.0335716	0.00125125	2.12474e-46	2	9772068	YWHAQ	TSS1500	S_Shore
cg24464494	-0.0334736	0.00124836	2.23753e-46	10	126703162	CTBP2;CTBP2;CTBP2;CTBP2;CTBP2	Body;Body;Body;Body;Body
cg17474422	0.0316146	0.0011801	2.41816e-46	1	36039866	TFAP2E	Body	Island
cg17867471	0.0280192	0.0010459	2.41972e-46	13	32984496	N4BP2L1;N4BP2L1	Body;Body
cg25225705	-0.020775	0.000776028	2.56508e-46	1	156454190	MEF2D;MEF2D	5'UTR;5'UTR
cg26575622	0.0292129	0.00109165	2.6535e-46	10	77872458	C10orf11	Body	S_Shore
cg20125920	0.0366945	0.00137133	2.66945e-46	10	21804624	C10orf140	Body	N_Shore
cg13740135	0.0391382	0.00146268	2.67322e-46	19	44006432	PHLDB3	Body	Island
cg07715844	0.0328211	0.0012268	2.71148e-46	2	287072	FAM150B	Body	N_Shore
cg08090621	0.0280718	0.0010493	2.71519e-46	1	40162374			S_Shelf
cg18897992	0.0248763	0.000930014	2.75631e-46	1	231005255	C1orf198;C1orf198;C1orf198	5'UTR;TSS1500;1stExon	S_Shore
cg27570249	0.0252556	0.00094553	3.10728e-46	15	65688530	IGDCC4	Body	Island
cg23570572	-0.0169329	0.000634201	3.21584e-46	1	11121735			S_Shore
cg14120582	0.0249249	0.000934022	3.36285e-46	8	71355016
cg04965167	0.0185526	0.00069562	3.52741e-46	17	27900384			S_Shore
cg24797865	-0.0179504	0.000673362	3.67221e-46	21	46331470	ITGB2;ITGB2;ITGB2	5'UTR;5'UTR;5'UTR
cg10844760	-0.0362577	0.00136034	3.72471e-46	2	7017723	RSAD2	TSS200
cg04252203	-0.0229208	0.000860368	3.8778e-46	3	194696866
cg21452698	-0.0235793	0.000885374	3.9872e-46	2	70844628
cg15334372	0.0366801	0.00137739	4.00919e-46	16	73096889			Island
cg01621974	0.0125607	0.00047188	4.1628e-46	1	1564788	MIB2;MIB2;MIB2;MIB2;MIB2;MIB2	Body;Body;Body;Body;Body;Body	Island
cg08442823	-0.0319846	0.00120163	4.17281e-46	11	45951803	PHF21A;PHF21A	3'UTR;3'UTR
cg03892838	0.0461232	0.00173458	4.55172e-46	2	238599734	LRRFIP1;LRRFIP1;LRRFIP1;LRRFIP1;LRRFIP1	TSS1500;TSS1500;TSS1500;TSS1500;Body	N_Shore
cg20518882	0.0189292	0.000712053	4.64461e-46	8	42326489	SLC20A2;SLC20A2;SLC20A2	Body;Body;Body
cg08799655	0.0333928	0.00125691	4.89832e-46	6	35183390	SCUBE3	Body	S_Shore
cg04522310	-0.0451493	0.0017002	5.08929e-46	16	27378982
cg02313829	0.0348554	0.00131272	5.14226e-46	11	75136574	KLHL35	Body	Island
cg12029639	0.0375012	0.00141251	5.18603e-46	13	36050993	MIR548F5;NBEA;MAB21L1	Body;Body;TSS200	N_Shore
cg03159676	0.0213818	0.000806139	5.62823e-46	16	85600536
cg01528520	0.0258021	0.000973058	5.75849e-46	2	218880649
cg04007841	0.0411001	0.0015505	5.92539e-46	11	65307006	LTBP3;LTBP3;LTBP3	Body;Body;Body	Island
cg25488916	0.0258168	0.000974147	6.03197e-46	18	76942287	ATP9B;ATP9B	Body;Body
cg00078456	0.0268049	0.00101146	6.04955e-46	1	1564422	MIB2;MIB2;MIB2;MIB2;MIB2;MIB2	Body;Body;Body;Body;Body;Body	Island
cg10580599	-0.0277763	0.00104912	6.55466e-46	14	39702142	MIA2	TSS1500
cg19871173	0.0201412	0.000760954	6.71548e-46	1	229997842
cg27109650	0.0240646	0.000909244	6.75408e-46	12	52473422			Island
cg19344626	-0.0191511	0.000723779	6.90047e-46	19	16830749	NWD1	TSS200
cg15442678	0.0248561	0.000939821	7.17387e-46	3	79065762	ROBO1;ROBO1;ROBO1;ROBO1	Body;Body;Body;Body	N_Shelf
cg27518277	-0.0275986	0.00104352	7.17418e-46	1	186452877
cg26499663	0.0377498	0.00142798	7.45196e-46	8	61835175			Island
cg16600996	-0.0152703	0.000577665	7.48402e-46	22	29699230			N_Shelf
cg24044501	-0.0248695	0.000940846	7.51583e-46	10	72056549
cg06064052	0.0147695	0.000558884	7.67141e-46	14	24807635	RIPK3;RIPK3	Body;ExonBnd	N_Shore
cg04763519	0.0360288	0.0013642	8.08615e-46	6	1619094			Island
cg06342072	0.0300286	0.00113717	8.18518e-46	13	50985639
cg07747785	-0.0344496	0.00130545	8.65231e-46	14	59788367	DAAM1;DAAM1	Body;Body
cg01649837	-0.0291838	0.00110607	8.76337e-46	19	16830643	NWD1;NWD1	TSS200;TSS200
cg03446244	0.028953	0.00109807	9.28107e-46	16	86229872
cg00061031	0.0229382	0.00087003	9.35183e-46	9	100744026	ANP32B	TSS1500	N_Shore
cg16556677	0.0242055	0.000918233	9.47108e-46	11	2722401	KCNQ1OT1;KCNQ1;KCNQ1	TSS1500;Body;Body	S_Shore
cg21261875	0.0201313	0.000763946	9.7549e-46	15	45741008
cg08688816	0.0231954	0.000880608	1.01207e-45	16	88947068	CBFA2T3;CBFA2T3	Body;Body	N_Shore
cg05988291	0.0318638	0.00121051	1.0704e-45	4	77506682	SHROOM3	Body	N_Shore
cg22053282	-0.0169066	0.000642344	1.07934e-45	10	98031741	BLNK;BLNK;BLNK;BLNK;BLNK;BLNK;BLNK;BLNK;BLNK	TSS1500;TSS1500;TSS1500;TSS1500;TSS1500;TSS1500;TSS1500;TSS1500;TSS1500
cg17782713	0.0337341	0.00128218	1.11565e-45	10	22613360	BMI1	5'UTR	N_Shore
cg21663219	0.0133722	0.000508317	1.1265e-45	22	42323397	TNFRSF13C	TSS1500	S_Shore
cg06334095	0.0167395	0.000636892	1.21588e-45	14	90906698
cg05318516	0.0221833	0.000844181	1.23609e-45	8	37412156
cg10825710	0.0282453	0.00107549	1.29815e-45	12	1738337	WNT5B;WNT5B	TSS200;5'UTR	N_Shore
cg13508402	0.0300933	0.0011461	1.32133e-45	7	127670570	SND1;LRRC4	Body;Body	N_Shore
cg04990190	0.0364299	0.00138803	1.3705e-45	16	73096894			Island
cg19021761	0.0213232	0.000812542	1.38497e-45	3	47933936	MAP4;MAP4	Body;Body
cg20714551	0.0341994	0.00130345	1.40733e-45	19	3370244	NFIC;NFIC	Body;Body	S_Shore
cg14263565	0.0425085	0.00162035	1.42245e-45	5	139492366	PURA	TSS1500	N_Shore
cg04320596	0.0418617	0.00159598	1.44445e-45	6	1864947	GMDS;GMDS	Body;Body
cg24073393	0.0198353	0.000756692	1.52217e-45	17	7340867	TMEM102	3'UTR	Island
cg09074856	0.0406742	0.00155245	1.58741e-45	1	2979817	FLJ42875	Body	Island
cg05031424	0.0240601	0.000918647	1.63596e-45	17	6945159	SLC16A11	Body	N_Shore
cg05370094	0.015688	0.00059924	1.69443e-45	16	88946905	CBFA2T3;CBFA2T3	Body;Body	N_Shore
cg03282781	0.0345693	0.00132045	1.69445e-45	6	41440793			S_Shelf
cg07889413	0.0456505	0.0017445	1.75917e-45	18	72917369	ZADH2;ZADH2;ZADH2	Body;5'UTR;1stExon	S_Shore
cg12497581	0.0179031	0.000684796	1.90405e-45	7	2557152	LFNG;LFNG	Body;TSS1500	N_Shore
cg12136933	0.0175822	0.000672553	1.91159e-45	7	100083128	NYAP1	Body	S_Shore
cg25986678	0.0187637	0.000718036	1.97732e-45	17	79132083	AATK	Body	Island
cg03382541	0.0339743	0.00130011	1.978e-45	3	76803526
cg05225634	0.0278036	0.00106418	2.01002e-45	6	156718288			Island
cg04983247	0.0413142	0.00158345	2.25516e-45	8	29132738
cg09829983	-0.0330829	0.00126827	2.2997e-45	2	7017698	RSAD2	TSS200
cg04086531	0.0347998	0.00133422	2.31881e-45	16	49732376	ZNF423	Body	Island
cg22904147	-0.0235745	0.000903914	2.33492e-45	1	85245915
cg24623886	0.0341851	0.00131077	2.33678e-45	6	37105100
cg22976120	0.0178032	0.000683092	2.47335e-45	11	48040772	PTPRJ;PTPRJ	Body;Body
cg25592206	0.0513384	0.00197009	2.50286e-45	1	51439348	CDKN2C;CDKN2C	Body;Body	N_Shelf
cg15856662	0.0182802	0.000701496	2.50359e-45	22	38380501	SOX10;SOX10;POLR2F;POLR2F	5'UTR;1stExon;Body;Body	S_Shore
cg27074136	0.022956	0.000880935	2.50501e-45	22	42505109	NDUFA6-AS1	Body
cg10593400	0.0222712	0.000855212	2.64646e-45	1	86044176	DDAH1	TSS200	S_Shore
cg26630171	0.0273338	0.00104988	2.7038e-45	19	3459270	NFIC;NFIC	Body;Body	N_Shelf
cg05689321	0.0219964	0.000844951	2.72424e-45	2	217497543	IGFBP2	TSS1500	N_Shore
cg05575213	0.0369099	0.00141791	2.73744e-45	6	1621807			S_Shore
cg02815135	0.0256591	0.000985931	2.79111e-45	22	38480157	SLC16A8	TSS1500	S_Shore
cg10389741	0.0245078	0.000941926	2.84935e-45	10	77794758	C10orf11;C10orf11;C10orf11	Body;Body;Body
cg10468849	-0.0275094	0.00105739	2.87151e-45	14	93159257
cg16528611	-0.0169243	0.000650538	2.87787e-45	1	226256663	H3F3AP4;H3F3A	Body;Body
cg10212158	0.0275921	0.00106082	2.93123e-45	11	126030199
cg13916928	0.0249606	0.000959738	2.95421e-45	11	62474735	BSCL2;GNG3;BSCL2;BSCL2;BSCL2	5'UTR;TSS1500;5'UTR;1stExon;TSS1500	S_Shore
cg23814172	-0.0157653	0.000606239	2.97938e-45	10	687493	DIP2C	Body	S_Shore
cg10859945	0.0266522	0.00102553	3.1421e-45	3	193615718
cg15112747	0.0192153	0.000739481	3.18048e-45	2	129120791
cg08504062	0.0241381	0.000929196	3.25902e-45	5	95384662	LOC101929710	Body
cg03616753	0.0307193	0.00118331	3.4418e-45	8	37378540	LINC01605	Body
cg01170550	0.0248946	0.000958993	3.45786e-45	9	20477107	MLLT3;MLLT3	Body;Body
cg07999476	-0.0170602	0.000657245	3.48041e-45	2	55509943	PRORSD1P	Body	S_Shore
cg23514562	-0.0322019	0.00124079	3.529e-45	6	25167737
cg10140454	0.0268547	0.00103487	3.56294e-45	17	17626019	RAI1	5'UTR	Island
cg11803660	0.0231094	0.000890544	3.56375e-45	3	128097781	EEFSEC	Body
cg26006084	0.0355188	0.00136943	3.716e-45	5	171616571	STK10	TSS1500	S_Shore
cg22510412	0.0219038	0.000844717	3.7956e-45	20	36149121	BLCAP;BLCAP;BLCAP;BLCAP;NNAT;NNAT;BLCAP	5'UTR;5'UTR;5'UTR;5'UTR;TSS1500;TSS1500;5'UTR	Island
cg07232465	-0.0200371	0.00077278	3.81815e-45	11	59705801
cg09180433	-0.0152527	0.000588283	3.83062e-45	10	112640035	PDCD4;PDCD4;PDCD4	Body;Body;Body
cg21124714	0.0226965	0.00087554	3.88883e-45	11	72983097	P2RY6;P2RY6;P2RY6;P2RY6	5'UTR;TSS200;5'UTR;5'UTR
cg04764512	-0.021659	0.000836067	4.11074e-45	8	101472131
cg17237951	-0.0226662	0.000874988	4.12713e-45	1	180922636			N_Shore
cg02859421	0.0481077	0.00185917	4.53083e-45	19	3465071			S_Shore
cg19041076	0.0367711	0.00142108	4.53664e-45	18	72917390	ZADH2;ZADH2;ZADH2	Body;5'UTR;1stExon	S_Shore
cg08189638	0.017606	0.000680851	4.78965e-45	9	124581998
cg15084269	-0.0228662	0.000884341	4.82069e-45	1	180993237	STX6	TSS1500	S_Shore
cg09745430	0.0282558	0.00109333	5.03043e-45	6	91004452	BACH2;BACH2	5'UTR;5'UTR	N_Shore
cg08157929	-0.0217394	0.000841316	5.09415e-45	12	94552168	PLXNC1	Body
cg16877498	-0.0263506	0.00102037	5.35275e-45	3	65469183	MAGI1;MAGI1;MAGI1	Body;Body;Body
cg27024924	0.0247621	0.000958996	5.41869e-45	6	21186517	CDKAL1	Body
cg03871267	0.020426	0.00079122	5.50745e-45	5	67483475
cg09502865	0.0218834	0.000847827	5.59166e-45	16	88600155	ZFPM1	Body	Island
cg03378645	-0.0247161	0.000958161	5.88721e-45	16	81659528	CMIP;CMIP	Body;Body
cg15853812	0.0389714	0.00151226	6.38723e-45	17	7757994	KDM6B;TMEM88	3'UTR;TSS1500	N_Shore
cg00350448	-0.0195339	0.000758013	6.39674e-45	11	72433866	ARAP1;ARAP1;ARAP1	Body;TSS1500;TSS1500	N_Shelf
cg04241863	-0.0330075	0.00128087	6.40397e-45	8	18067331	NAT1;NAT1;NAT1;NAT1;NAT1;NAT1;NAT1;NAT1	TSS1500;TSS1500;TSS1500;TSS1500;TSS1500;TSS1500;TSS1500;5'UTR
cg04850731	0.0216522	0.000840452	6.54988e-45	12	57618943	NXPH4	Body	Island
cg25251459	0.0159202	0.000618311	6.87251e-45	2	74731371	LOC151534;LBX2	Body;TSS1500	S_Shore
cg08144675	0.0377373	0.00146566	6.87544e-45	16	73097057			Island
cg13422600	-0.0442456	0.00171863	6.9451e-45	2	66150145
cg04777769	0.0197528	0.00076731	6.98258e-45	6	170544352			N_Shelf
cg16118678	0.0186869	0.000725971	7.03849e-45	2	47755888	KCNK12	Body
cg03286833	-0.0248207	0.000964354	7.09369e-45	9	116343114	RGS3;RGS3;RGS3;RGS3;RGS3;RGS3;RGS3	TSS200;Body;Body;5'UTR;5'UTR;Body;Body	N_Shelf
cg11068356	-0.0299395	0.00116353	7.24746e-45	2	58442864	FANCL;FANCL	Body;Body
cg09233204	0.0260494	0.00101242	7.29228e-45	10	94819559	CYP26C1	TSS1500	N_Shore
cg03487430	0.0163669	0.00063612	7.30403e-45	9	35616244	CD72	Body	N_Shore
cg08846760	0.0170004	0.000660962	7.50801e-45	16	88922618	TRAPPC2L;GALNS	TSS1500;Body	N_Shore
cg02254407	0.0156856	0.000609888	7.55543e-45	11	73357159	PLEKHB1;PLEKHB1;PLEKHB1;PLEKHB1	TSS200;TSS200;TSS1500;TSS1500
cg10984625	0.016898	0.000657209	7.73277e-45	2	238599858	LRRFIP1;LRRFIP1;LRRFIP1;LRRFIP1;LRRFIP1	TSS1500;TSS1500;TSS1500;TSS1500;Body	Island
cg06772153	0.0272398	0.00105945	7.74138e-45	6	2159107	GMDS;GMDS	Body;Body
cg02074274	-0.0312452	0.00121537	7.81583e-45	21	45178331	PDXK	3'UTR	S_Shore
cg08213479	-0.024061	0.000936067	7.92122e-45	9	116344184	RGS3;RGS3;RGS3;RGS3;RGS3;RGS3;RGS3	5'UTR;Body;Body;5'UTR;5'UTR;Body;Body	N_Shelf
cg02047049	0.0226221	0.000880196	8.00236e-45	9	35790836			Island
cg20467582	-0.0243691	0.000948629	8.33618e-45	3	184038092	EIF4G1;EIF4G1;EIF4G1;EIF4G1;EIF4G1;EIF4G1;EIF4G1;EIF4G1	TSS200;Body;Body;Body;Body;Body;Body;Body
cg17995119	0.0157688	0.000614004	8.52422e-45	12	46660306	SLC38A1;SLC38A1;SLC38A1;SLC38A1;SLC38A1;SLC38A1	TSS200;5'UTR;5'UTR;5'UTR;5'UTR;5'UTR	N_Shore
cg13871826	0.0252074	0.000981685	8.64197e-45	1	86045347	CYR61;DDAH1	TSS1500;TSS1500	N_Shore
cg09587634	0.018448	0.000718638	8.83727e-45	11	64015574	PPP1R14B	TSS1500	S_Shore
cg22650271	0.0173472	0.000675884	8.981e-45	22	39760165	SYNGR1;SYNGR1;SYNGR1	Body;TSS200;Body
cg10587183	0.0392183	0.00152897	9.45911e-45	13	36048892	MAB21L1;MIR548F5;NBEA;MAB21L1	1stExon;Body;Body;3'UTR	N_Shore
cg08991750	0.0205075	0.000799564	9.51063e-45	17	41031826	LINC00671;LINC00671	ExonBnd;Body
cg05323780	-0.0175635	0.0006852	1.00125e-44	10	99815431
cg17162302	0.0166292	0.000648897	1.02073e-44	16	21519298
cg19220282	0.0228759	0.000892882	1.0428e-44	2	65217528	SLC1A4;SLC1A4	Body;5'UTR	S_Shore
cg14995816	-0.0225179	0.000879124	1.06421e-44	6	47571870	CD2AP	Body
cg02676563	0.0301933	0.00117883	1.06848e-44	7	150811156	AGAP3;AGAP3;AGAP3;AGAP3;AGAP3	TSS1500;5'UTR;Body;Body;Body
cg20336013	0.0243244	0.000950305	1.1274e-44	16	67205371	NOL3;NOL3;NOL3;NOL3;NOL3;NOL3	ExonBnd;ExonBnd;5'UTR;5'UTR;5'UTR;5'UTR	S_Shore
cg25532677	0.0250967	0.000980853	1.1645e-44	12	113599306	DDX54;DDX54	Body;Body
cg03769796	0.0223486	0.000873713	1.19423e-44	1	15720593	FHAD1	Body
cg05737778	-0.0250303	0.000979253	1.26811e-44	14	70087285	SUSD6	5'UTR
cg00654637	0.0157866	0.000617887	1.31556e-44	9	131156065	MIR219-2	TSS1500	S_Shore
cg22129885	-0.0236381	0.000925215	1.318e-44	12	9103530	M6PR;M6PR	TSS1500;TSS1500	S_Shore
cg18771184	0.0279913	0.00109569	1.32694e-44	6	1617619			N_Shore
cg12602405	0.0441743	0.00173025	1.3992e-44	17	79456824			S_Shore
cg01572128	0.0193634	0.000758725	1.44389e-44	11	63830829	MACROD1	Body
cg09155562	0.022176	0.000869029	1.45752e-44	2	239212292
cg09536081	-0.0285673	0.00111949	1.45784e-44	10	65851646
cg13586051	-0.0201265	0.00078899	1.50075e-44	3	58200471	DNASE1L3	TSS200
cg00590639	0.0327955	0.00128628	1.56548e-44	19	10464771	TYK2	Body	Island
cg01101677	0.020402	0.000800247	1.5747e-44	2	44313980			N_Shore
cg22088248	0.0317645	0.00124608	1.59083e-44	18	72917387	ZADH2	Body	S_Shore
cg05567326	0.0136287	0.000534847	1.64445e-44	1	3115190	PRDM16;PRDM16	Body;Body	S_Shelf
cg00709073	-0.0341624	0.00134069	1.64576e-44	13	45916557	TPT1;TPT1;TPT1;TPT1-AS1	TSS1500;TSS1500;TSS1500;Body	S_Shore
cg00683017	-0.0299872	0.00117739	1.71228e-44	1	230418169			S_Shelf
cg02389513	0.0203637	0.000800122	1.81906e-44	10	80224890
cg16118999	0.0337513	0.00132624	1.83008e-44	9	126625444	DENND1A;DENND1A	Body;Body
cg24247667	0.0175632	0.00069027	1.85977e-44	17	74463439	AANAT;AANAT	TSS200;Body
cg16499416	0.0400791	0.00157579	1.91977e-44	11	63766286	MACROD1	3'UTR	Island
cg14505065	-0.025302	0.000995236	1.99181e-44	7	36983722	ELMO1;ELMO1;ELMO1;ELMO1;ELMO1;ELMO1	Body;Body;Body;Body;5'UTR;5'UTR
cg03356172	0.0228329	0.00089824	2.01526e-44	13	36049380	MAB21L1;MIR548F5;NBEA	1stExon;Body;Body	N_Shore
cg11426317	0.022678	0.000892564	2.09591e-44	19	18398768			N_Shelf
cg24133298	0.0240689	0.000947735	2.17666e-44	15	40343576	SRP14-AS1;SRP14-AS1;SRP14-AS1;SRP14-AS1	Body;Body;Body;Body
cg05746523	0.0164403	0.000647422	2.19624e-44	6	108437684			N_Shore
cg21035402	0.0234235	0.000922745	2.26161e-44	19	36435543	LRFN3	Body	Island
cg21884062	0.0296684	0.00116899	2.30027e-44	13	36050844	MIR548F5;NBEA;MAB21L1	Body;Body;TSS200	N_Shore
cg07769614	0.0215613	0.000849832	2.36329e-44	17	48915947	WFIKKN2	Body	N_Shore
cg11351927	0.0177693	0.000700375	2.36435e-44	10	557886	DIP2C	Body
cg23260877	-0.0213014	0.000839614	2.36904e-44	5	179742954	GFPT2	Body	S_Shore
cg02362017	0.0501452	0.00197665	2.38318e-44	9	131154347			Island
cg12393104	0.0164984	0.000650738	2.50717e-44	22	20233758	RTN4R	Body	S_Shelf
cg19898258	0.0132186	0.000521457	2.5403e-44	12	52399891	GRASP	TSS1500	N_Shore
cg09834951	0.0189506	0.000747647	2.56029e-44	19	1265877			Island
cg23090529	0.0186384	0.000735376	2.57378e-44	1	51442133			N_Shore
cg10502175	0.01774	0.000700352	2.70715e-44	16	67570611	FAM65A;FAM65A;FAM65A;FAM65A	TSS1500;5'UTR;5'UTR;Body	N_Shore
cg01589860	-0.0145064	0.000572745	2.72694e-44	11	72433836	ARAP1;ARAP1;ARAP1	Body;TSS1500;TSS1500	N_Shelf
cg21301218	0.0206962	0.000817233	2.75554e-44	10	44788154	C10orf142	TSS200	N_Shore
cg12021980	0.0236301	0.000933104	2.76008e-44	17	55665546	MSI2;MSI2	Body;Body
cg09579953	-0.0172147	0.000679843	2.78387e-44	2	101925467	RNF149	TSS1500	S_Shore
cg10689689	0.0264759	0.00104577	2.82615e-44	11	63677197	MARK2;MARK2;MARK2;MARK2;MARK2	3'UTR;3'UTR;3'UTR;3'UTR;3'UTR	S_Shore
cg06771669	0.0225729	0.000891703	2.85102e-44	1	214223890
cg02575690	-0.0184899	0.000730417	2.85338e-44	13	77545543
cg14530275	0.0229892	0.000908236	2.8745e-44	9	16705212	BNC2	Body
cg27168858	0.0249382	0.000985271	2.88286e-44	1	55351659	DHCR24	Body	N_Shore
cg06264984	0.0274186	0.00108327	2.88383e-44	2	38300885	CYP1B1	Body	N_Shore
cg00370123	0.0261118	0.00103173	2.90536e-44	7	1113014	C7orf50;C7orf50;C7orf50	Body;Body;Body
cg04610432	-0.0271741	0.00107381	2.92796e-44	2	120145399
cg23547017	0.0205925	0.000813745	2.93231e-44	2	177030171	HOXD3	5'UTR	S_Shore
cg02370923	0.0393305	0.00155467	3.00791e-44	2	106227122
cg10345724	0.0275118	0.00108795	3.11328e-44	7	1120465	C7orf50;C7orf50;C7orf50	Body;Body;Body	S_Shore
cg13501538	0.035243	0.0013939	3.15621e-44	6	1616430			S_Shore
cg14099845	0.0283438	0.00112191	3.37036e-44	19	3464314			Island
cg21381224	-0.0246068	0.000974156	3.4174e-44	1	182287326
cg08262530	0.0232233	0.000919573	3.47686e-44	10	106013865	GSTO1;GSTO1;GSTO1	TSS1500;TSS1500;TSS200	N_Shore
cg22610645	0.0352982	0.00139771	3.47721e-44	12	58003898	GEFT;GEFT	TSS1500;TSS200	Island
cg21802470	0.0274703	0.00108782	3.49844e-44	7	156545592	LMBR1	Body
cg19536902	0.0241848	0.000957726	3.50147e-44	11	13305152	ARNTL;ARNTL;ARNTL	5'UTR;5'UTR;5'UTR
cg24899490	-0.035969	0.00142451	3.52698e-44	17	21191296	MAP2K3;MAP2K3	TSS200;Body	S_Shelf
cg08196758	-0.0251708	0.000996983	3.56334e-44	22	25796782			N_Shelf
cg07673230	0.0202489	0.000802045	3.56837e-44	8	98789233	LAPTM4B	Body	S_Shore
cg05617980	0.0214365	0.000849264	3.6314e-44	4	3373405	RGS12;RGS12;RGS12	Body;Body;Body	N_Shore
cg13798986	0.0183704	0.00072802	3.72668e-44	19	11594635	ZNF653	Body	Island
cg04491808	0.0141464	0.000560678	3.75797e-44	1	94585452	ABCA4	Body
cg11258065	-0.0290544	0.00115185	3.84489e-44	4	106912291
cg26053011	0.0219817	0.000871727	3.94458e-44	18	10132932			S_Shore
cg20733077	0.0273894	0.00108681	4.14057e-44	13	50700845	DLEU2	TSS1500	Island
cg19118951	0.0266787	0.00105865	4.15543e-44	21	35575070			S_Shore
cg11106117	0.0396904	0.00157534	4.23455e-44	5	139491230			N_Shore
cg27461196	0.0175705	0.000697459	4.27328e-44	19	35630106	FXYD1;FXYD1	5'UTR;TSS1500	N_Shelf
cg20783699	0.0176425	0.000700337	4.28234e-44	20	36148767	BLCAP;BLCAP;BLCAP;BLCAP;NNAT;NNAT;BLCAP	5'UTR;5'UTR;5'UTR;5'UTR;TSS1500;TSS1500;5'UTR	Island
cg14718553	-0.0314843	0.00124993	4.3212e-44	14	102438447	DYNC1H1	Body
cg23534301	0.0203857	0.000809423	4.36884e-44	17	28098852	SSH2	Body
cg17305672	0.0160581	0.000637905	4.5509e-44	8	101871420
cg09709565	0.032127	0.00127625	4.55347e-44	11	46316283	CREB3L1	Body	N_Shore
cg08142973	-0.0231433	0.000919581	4.64073e-44	12	49946069	KCNH3	Body	S_Shelf
cg11211563	0.0353751	0.00140609	4.77638e-44	12	58003905	GEFT;GEFT	TSS1500;TSS200	Island
cg05875634	-0.0252062	0.00100191	4.78088e-44	17	7392686	POLR2A	Body
cg05355094	0.0206833	0.000822249	4.8397e-44	7	3215352
cg20143026	-0.0218354	0.000868158	4.89151e-44	15	85396513	ALPK3	Body
cg03548512	-0.0215283	0.000856077	4.95393e-44	10	73978697	C10orf104	5'UTR	S_Shelf
cg16281097	0.0187368	0.000745439	5.16034e-44	11	64058325	KCNK4	TSS1500	N_Shore
cg24501036	-0.0159566	0.000635954	5.98048e-44	7	44752734
cg08149865	0.0206716	0.000823874	5.98367e-44	8	21914600	EPB49;EPB49;EPB49;EPB49	TSS1500;5'UTR;5'UTR;5'UTR	S_Shore
cg06018514	0.0221701	0.000883788	6.09193e-44	15	41219741			Island
cg18392357	0.0161362	0.000643313	6.139e-44	2	102803624	IL1RL2	5'UTR	N_Shore
cg03307717	-0.0256762	0.00102383	6.23136e-44	21	44524639	U2AF1;U2AF1;U2AF1	5'UTR;Body;Body	N_Shelf
cg04751292	0.0187233	0.000746608	6.24706e-44	19	47480410	ARHGAP35	Body
cg23339014	-0.0285033	0.00113663	6.2609e-44	14	62000491	PRKCH	Body
cg26890621	0.028341	0.00113054	6.43994e-44	11	72982996	P2RY6;P2RY6;P2RY6;P2RY6	5'UTR;TSS1500;5'UTR;5'UTR
cg17468569	0.0219885	0.00087717	6.4629e-44	1	162041135	NOS1AP;NOS1AP	Body;Body	S_Shore
cg02244243	-0.0280689	0.00111995	6.56895e-44	1	203630918	ATP2B4;ATP2B4	5'UTR;5'UTR
cg14207539	0.0337569	0.00134712	6.66059e-44	10	77794591	C10orf11	Body
cg26514117	0.0181043	0.000722988	7.06267e-44	19	13985553	MIR181D;MIR181C	TSS200;Body	S_Shore
cg00263589	0.0158195	0.00063193	7.23521e-44	14	24556022
cg01922516	0.0178468	0.000712981	7.29471e-44	11	73073153	ARHGEF17	Body	Island
cg26244580	-0.0314795	0.00125767	7.32298e-44	11	57299709	TIMM10	TSS1500
cg00024494	0.0416414	0.00166374	7.35345e-44	16	73096842			N_Shore
cg06716730	0.0214234	0.000856288	7.59799e-44	17	35851459	DUSP14	5'UTR	S_Shore
cg16092330	-0.0166933	0.000667299	7.66616e-44	14	105864430	PACS2;PACS2	3'UTR;3'UTR	N_Shore
cg00600584	-0.0322785	0.00129033	7.68365e-44	3	189347814	TP63;TP63;TP63	TSS1500;TSS1500;TSS1500
cg11669516	0.0296618	0.00118595	7.80394e-44	2	217501092	IGFBP2	Body	S_Shelf
cg17266233	-0.0178655	0.000714494	7.97511e-44	11	46382725	DGKZ;DGKZ;DGKZ;DGKZ	Body;TSS1500;Body;Body
cg01727145	0.0384162	0.00153639	7.98067e-44	2	220313422	SPEG	Body	Island
cg18728025	0.0152387	0.000609778	8.35262e-44	4	121991645	C4orf31	5'UTR	N_Shore
cg02086924	-0.0387909	0.00155239	8.42657e-44	2	7017728	RSAD2	TSS200
cg22833612	-0.0374554	0.00149979	8.83318e-44	2	9487886	ASAP2;ASAP2	Body;Body
cg06735543	0.0216921	0.00086872	8.94162e-44	5	149696918
cg09357761	0.0232563	0.000931553	9.09365e-44	14	61933059	PRKCH	Body
cg05325218	-0.0186441	0.000746868	9.15443e-44	2	61112188	REL;REL	Body;Body	S_Shelf
cg13230698	0.020426	0.000818319	9.21925e-44	2	66656687	MEIS1-AS3	Body	S_Shelf
cg18432895	0.0265202	0.00106276	9.43594e-44	8	29205555	DUSP4;DUSP4;DUSP4	Body;5'UTR;1stExon	N_Shore
cg18167201	-0.0372215	0.00149166	9.46499e-44	20	47276700	PREX1	Body
cg09175009	0.0140368	0.000562659	9.65132e-44	16	10912699	FAM18A	TSS200	Island
cg11341610	-0.0192047	0.000769898	9.73944e-44	19	13050931	CALR	Body	S_Shore
cg08244750	-0.0193879	0.000778028	1.05978e-43	14	94494115	OTUB2	Body	S_Shore
cg19300650	0.0245941	0.000987161	1.07864e-43	1	171189771
cg19767478	-0.0246058	0.000987658	1.08108e-43	1	21965400	RAP1GAP;RAP1GAP;RAP1GAP	Body;5'UTR;5'UTR
cg00982136	-0.0298569	0.00119879	1.10823e-43	2	201726139	CLK1;CLK1;CLK1;CLK1	Body;Body;Body;Body	N_Shelf
cg00507757	-0.0220394	0.000885159	1.13454e-43	12	56685332	CS	Body
cg21872749	0.0122408	0.000491645	1.13947e-43	12	52421037	NR4A1	5'UTR	S_Shelf
cg08967003	0.0201268	0.000808426	1.1445e-43	5	76505571	PDE8B;PDE8B;PDE8B;PDE8B;PDE8B	TSS1500;TSS1500;TSS1500;TSS1500;TSS1500	N_Shore
cg05804170	0.0325822	0.00130901	1.16556e-43	1	3121514	PRDM16;PRDM16	Body;Body
cg03732254	0.0255363	0.0010262	1.19135e-43	5	139027191	CXXC5	TSS1500	N_Shore
cg06490988	0.029966	0.00120448	1.21378e-43	3	128212001	GATA2;GATA2	5'UTR;1stExon	Island
cg15852130	-0.0211251	0.000849326	1.23803e-43	18	12102699	ANKRD62	Body
cg22566906	0.0211057	0.000848643	1.24966e-43	12	52399713	GRASP	TSS1500	N_Shore
cg07292773	0.0259252	0.00104253	1.25976e-43	6	156718177			Island
cg08234504	-0.0161112	0.000647931	1.268e-43	5	139013317			N_Shelf
cg02742281	-0.037692	0.00151603	1.28227e-43	16	3027577	PKMYT1;PKMYT1	Body;Body	N_Shelf
cg06940858	-0.0212604	0.000855726	1.35896e-43	13	40339934	COG6	Body
cg18414021	0.0148172	0.000596611	1.40163e-43	14	100069535	CCDC85C	1stExon	Island
cg06388418	-0.0202963	0.000817374	1.4232e-43	16	27237190	NSMCE1	Body
cg00960772	0.0329481	0.001327	1.43297e-43	12	133127270	FBRSL1	Body	S_Shore
cg18745642	0.0289059	0.00116425	1.43806e-43	9	131153902	URM1;URM1;URM1;URM1;MIR219B;MIR1268A	Body;3'UTR;3'UTR;3'UTR;TSS1500;Body	N_Shore
cg02138661	0.0222207	0.00089536	1.4891e-43	1	41880822
cg10992465	0.0294401	0.00118645	1.50987e-43	1	9504049
cg18041278	-0.0186376	0.000751526	1.58141e-43	1	8908057
cg20762686	-0.024396	0.000983864	1.60021e-43	4	40339294	CHRNA9	Body
cg16063162	0.0177765	0.000716954	1.6092e-43	12	89721406
cg13666617	0.0127595	0.000514684	1.62793e-43	1	19284063	IFFO2	TSS1500	S_Shore
cg27190398	-0.0183577	0.000740666	1.65925e-43	16	731844	STUB1;JMJD8	Body;3'UTR	Island
cg09204631	0.0181907	0.000734053	1.68254e-43	10	80655376
cg18675951	-0.0280253	0.00113097	1.69041e-43	4	125868087
cg20259501	0.0230789	0.000931429	1.70137e-43	20	48939655
cg00937742	0.0148625	0.000600011	1.74492e-43	2	133429299	LYPD1;LYPD1	TSS1500;TSS1500	S_Shore
cg08200546	0.0203879	0.000823245	1.77458e-43	14	75441107
cg02652344	-0.0372473	0.0015042	1.79328e-43	9	123553595	FBXW2	5'UTR	N_Shore
cg19910616	-0.0293555	0.00118558	1.80375e-43	3	123143630	ADCY5	Body
cg18201077	-0.0422505	0.00170647	1.81235e-43	2	7017787	RSAD2	TSS200
cg22771337	0.0167494	0.000676907	1.90608e-43	11	44958890	TP53I11;TP53I11;TP53I11;TP53I11;TP53I11;TP53I11;TP53I11;TP53I11;TP53I11;TP53I11;TP53I11;TP53I11	ExonBnd;ExonBnd;ExonBnd;ExonBnd;ExonBnd;ExonBnd;Body;Body;Body;Body;Body;Body
cg07633317	0.0206426	0.000834273	1.9115e-43	16	49732623	ZNF423	Body	Island
cg16937087	0.0205699	0.000831348	1.91383e-43	15	74496648	STRA6;STRA6;STRA6;STRA6;STRA6;STRA6;STRA6;STRA6	TSS1500;TSS1500;TSS1500;Body;Body;5'UTR;5'UTR;5'UTR
cg19391186	0.0215111	0.000869496	1.93415e-43	13	101163199	PCCA;PCCA;PCCA	Body;Body;Body
cg09882118	-0.0189776	0.000767104	1.93716e-43	3	48508272	TREX1;TREX1	Body;1stExon
cg07904475	0.0237886	0.000962279	2.05894e-43	4	151500931	LRBA	Body	Island
cg16877681	0.0262808	0.00106313	2.06509e-43	13	36050158	MAB21L1;MIR548F5;NBEA	1stExon;Body;Body	Island
cg20317418	0.0195706	0.000791874	2.10698e-43	15	93679543
cg25157472	-0.0202241	0.00081834	2.11126e-43	3	12996362	IQSEC1;IQSEC1	Body;Body
cg22721579	0.0300051	0.00121414	2.11509e-43	1	36787932	FAM176B	Body	Island
cg20793665	-0.0221151	0.000895647	2.27266e-43	2	232549224			S_Shelf
cg05081930	-0.0190151	0.00077022	2.30252e-43	17	80239958
cg26218269	0.0276222	0.00111891	2.31112e-43	4	151503227	LRBA;MAB21L2;MAB21L2	Body;1stExon;5'UTR	N_Shore
cg06753816	0.0186502	0.000755648	2.35615e-43	10	73431820	CDH23;CDH23;CDH23	Body;Body;Body
cg00976949	0.0248803	0.00100825	2.39046e-43	3	127950782	EEFSEC	Body
cg26234644	0.0231085	0.000936606	2.4243e-43	17	10634427	TMEM220	TSS1500	S_Shore
cg07188665	0.0144241	0.000584644	2.43116e-43	16	67200492	HSF4;HSF4	Body;Body	S_Shore
cg24762053	0.0136889	0.000555044	2.50529e-43	20	36148798	BLCAP;BLCAP;BLCAP;BLCAP;NNAT;NNAT;BLCAP	5'UTR;5'UTR;5'UTR;5'UTR;TSS1500;TSS1500;5'UTR	Island
cg04556210	-0.0162058	0.000657104	2.50776e-43	19	47840110	GPR77	TSS1500
cg09090652	-0.0348858	0.00141455	2.51059e-43	12	25205846	LRMP;LRMP;LRMP;LRMP;LRMP;LRMP	1stExon;1stExon;1stExon;5'UTR;5'UTR;5'UTR
cg09005115	-0.0186064	0.000754771	2.6003e-43	7	128249350
cg16368573	0.020403	0.000828082	2.71543e-43	8	142027071
cg19751245	0.0187566	0.000761316	2.73225e-43	17	27919632	ANKRD13B	TSS1500	N_Shore
cg18087803	-0.0200586	0.00081422	2.74827e-43	12	116586872	MIR620;MED13L	TSS1500;Body
cg02101812	-0.0263346	0.00106958	2.87967e-43	1	33447089
cg11591485	0.0200887	0.0008161	2.93824e-43	3	124839640	SLC12A8	Body
cg11421506	0.026048	0.00105841	2.98874e-43	9	139442701	LINC01573	Body	S_Shore
cg04489586	0.0157212	0.000638891	3.02299e-43	20	36148642	BLCAP;BLCAP;BLCAP;BLCAP;NNAT;NNAT;BLCAP	5'UTR;5'UTR;5'UTR;5'UTR;TSS1500;TSS1500;5'UTR	Island
cg17928286	0.019706	0.000800938	3.05801e-43	1	205414220
cg15821544	0.0195834	0.000796354	3.18743e-43	1	43473840			S_Shore
cg03333838	0.0219304	0.000891796	3.18794e-43	13	51418110	DLEU7;DLEU7;DLEU7-AS1	TSS200;TSS200;Body	Island
cg21285198	0.0180857	0.000735663	3.26504e-43	1	1360970	TMEM88B	TSS1500	N_Shore
cg17497608	0.0226952	0.000923485	3.36107e-43	7	90896701	FZD1;FZD1	1stExon;3'UTR	S_Shore
cg04434909	0.0286009	0.00116417	3.4531e-43	14	99988546	CCDC85C	Body
cg02697649	0.0295999	0.00120519	3.53816e-43	2	202901045	FZD7	1stExon	Island
cg05189127	0.0164683	0.000670542	3.54731e-43	10	127059333
cg18094261	0.0175066	0.000713106	3.66728e-43	3	52216318
cg20588859	0.0135425	0.000551682	3.69301e-43	11	65321429	LTBP3;LTBP3;LTBP3	Body;Body;Body	Island
cg04880751	-0.0385612	0.00157091	3.70125e-43	1	241695164	KMO	TSS1500
cg00149492	0.0164621	0.000670802	3.77834e-43	1	36038468	TFAP2E	TSS1500	N_Shore
cg17108519	-0.0214217	0.000872932	3.79179e-43	10	13834176	FRMD4A	Body
cg05729480	0.0335564	0.00136745	3.79887e-43	17	75276428	2009-09-01	TSS1500	N_Shore
cg03345668	-0.0187499	0.000764169	3.83898e-43	1	47081524	MOBKL2C;MOBKL2C	TSS1500;5'UTR	N_Shore
cg19133023	0.0181508	0.0007399	3.90184e-43	11	891017	CHID1;CHID1;CHID1;CHID1;CHID1	Body;Body;Body;Body;Body	S_Shore
cg22928750	0.0179911	0.000733522	3.96011e-43	19	46997630	PNMAL2;PPP5D1	1stExon;Body	Island
cg24175289	0.0313676	0.00127893	3.96772e-43	4	77457089	SHROOM3	Body
cg23328556	-0.0202362	0.000825123	3.98655e-43	12	123374731	VPS37B	Body
cg06750897	0.0261852	0.00106775	4.00427e-43	1	164545553	PBX1	Body	Island
cg08055380	-0.0362864	0.00147982	4.04598e-43	4	178168409
cg09881793	0.0158081	0.000644905	4.16305e-43	14	51752110
cg26370886	0.0280523	0.00114489	4.30685e-43	19	49238428	RASIP1	Body	Island
cg01381829	0.0166229	0.000678485	4.33855e-43	22	40573054	TNRC6B;TNRC6B;TNRC6B	Body;TSS1500;TSS1500
cg05697539	0.0294541	0.00120223	4.34637e-43	11	63906104	MACROD1	Body
cg20324147	-0.0250252	0.00102149	4.359e-43	4	105895074
cg11117649	-0.0203922	0.000832609	4.45944e-43	4	77898985	SEPT11;SEPT11	5'UTR;Body
cg09791823	-0.0252336	0.00103031	4.46858e-43	2	234466059	USP40	Body
cg14724853	-0.0219165	0.000894948	4.50293e-43	1	204490141	MDM4;MDM4;MDM4;MDM4;MDM4;MDM4;MDM4	5'UTR;5'UTR;5'UTR;5'UTR;5'UTR;5'UTR;5'UTR
cg10247466	0.0181913	0.000742852	4.5138e-43	12	52575678	KRT80;KRT80	Body;Body
cg17412106	-0.0226388	0.00092449	4.52088e-43	4	53564239
cg19155789	0.0149607	0.000611493	4.87086e-43	2	239056629	KLHL30	Body	N_Shelf
cg21010202	0.0327031	0.00133672	4.88182e-43	6	1615843			Island
cg06433492	-0.022195	0.000907428	4.98168e-43	3	12235852
cg05418408	-0.0262962	0.00107518	5.01174e-43	15	29366552	APBA2;APBA2	Body;Body
cg13079123	0.0370532	0.00151529	5.09055e-43	15	67331913
cg09557643	0.0249569	0.00102062	5.0959e-43	1	45075447	RNF220	Body
cg06637618	-0.019226	0.000786272	5.1049e-43	1	203595048	ATP2B4;ATP2B4	TSS1500;TSS1500	N_Shelf
cg22366001	0.019056	0.000779493	5.19969e-43	1	2066006	PRKCZ;PRKCZ;PRKCZ	5'UTR;Body;5'UTR	N_Shore
cg07894685	-0.0233438	0.000954889	5.20074e-43	1	145717047	CD160;CD160;NBPF20;NBPF10;NBPF10	TSS1500;TSS1500;Body;Body;Body	S_Shelf
cg11802797	-0.0141222	0.000577698	5.21558e-43	1	10437649	KIF1B	3'UTR
cg01898628	0.0237727	0.000972524	5.24003e-43	17	41836261	SOST	TSS200	S_Shelf
cg04916802	0.0204213	0.000835666	5.36818e-43	13	36052985	MIR548F5;NBEA	Body;Body	Island
cg18171392	-0.0192859	0.000789319	5.43568e-43	22	24938255	C22orf13	3'UTR
cg13229696	-0.0134988	0.000552852	5.75536e-43	12	111798355			N_Shelf
cg06638529	0.0173822	0.0007121	5.89063e-43	1	44704073	ERI3	Body
cg08622534	0.0335322	0.00137387	5.94596e-43	10	78313778	C10orf11;C10orf11;C10orf11	Body;Body;Body
cg02993825	0.0245013	0.00100407	6.05221e-43	11	75136839	KLHL35	Body	S_Shore
cg03177876	-0.019641	0.000804959	6.09024e-43	4	71701931	GRSF1;GRSF1	5'UTR;Body	N_Shelf
cg07105478	0.0308509	0.00126466	6.20095e-43	17	77767485			S_Shore
cg27258399	0.0202513	0.000830479	6.40594e-43	8	38832267	HTRA4	Body	Island
cg17116998	0.0216246	0.000886901	6.46906e-43	1	203567994
cg17302455	0.0256964	0.00105394	6.4903e-43	17	67319224	ABCA5	5'UTR	N_Shelf
cg09900875	0.0193621	0.000794287	6.59224e-43	22	32021941	PISD	5'UTR
cg06495055	0.0385197	0.00158053	6.71048e-43	4	151505192	MAB21L2;LRBA;LRBA	1stExon;Body;Body	S_Shore
cg25972938	-0.0309858	0.0012726	7.2581e-43	16	67995561	SLC12A4;SLC12A4;SLC12A4;SLC12A4;SLC12A4	Body;Body;Body;Body;Body
cg11894474	0.0355612	0.00146083	7.38485e-43	6	41411455			S_Shore
cg14408605	0.0364202	0.00149613	7.3945e-43	13	36052183	MAB21L1;NBEA;MIR548F5;NBEA	TSS1500;5'UTR;Body;Body	N_Shore
cg20193839	0.0335468	0.00137833	7.50111e-43	8	61834501			N_Shore
cg08072539	0.0175034	0.000719602	7.89338e-43	8	496618	C8orf42	TSS1500	S_Shore
cg23098818	-0.018929	0.00077829	7.9576e-43	10	88279453	WAPAL	5'UTR	N_Shore
cg16235748	0.00891159	0.000366569	8.24658e-43	6	149772707	ZC3H12D	Body	Island
cg00498211	0.021163	0.000870592	8.30485e-43	2	65217568	SLC1A4;SLC1A4	Body;5'UTR	S_Shore
cg12619254	-0.0224181	0.000922359	8.40529e-43	6	38901470	LOC100131047;DNAH8	Body;Body
cg12862537	0.0162119	0.000667704	9.15715e-43	20	36148679	BLCAP;BLCAP;BLCAP;BLCAP;NNAT;NNAT;BLCAP	5'UTR;5'UTR;5'UTR;5'UTR;TSS1500;TSS1500;5'UTR	Island
cg18418369	0.0186579	0.000768538	9.24654e-43	15	52121447	TMOD3	TSS1500	N_Shore
cg19127638	0.0405447	0.00167022	9.31301e-43	10	70322442	TET1	5'UTR	S_Shore
cg18022012	0.0227182	0.000935924	9.36271e-43	2	10444757	HPCAL1;HPCAL1	5'UTR;5'UTR	S_Shore
cg17920936	0.0240672	0.000991645	9.47493e-43	9	94710553	ROR2	Body	N_Shore
cg00024471	-0.0196152	0.000808261	9.52882e-43	3	188692547
cg09666051	0.0201676	0.000831075	9.57691e-43	4	41611109	LIMCH1;LIMCH1;LIMCH1;LIMCH1;LIMCH1	Body;Body;Body;Body;Body
cg23272978	0.0469272	0.00193401	9.66307e-43	11	65315030	LTBP3;LTBP3;LTBP3	Body;Body;Body	Island
cg12367811	-0.0229292	0.000945471	1.00883e-42	3	185368698	IGF2BP2;IGF2BP2;IGF2BP2;IGF2BP2;IGF2BP2;IGF2BP2;IGF2BP2	Body;Body;Body;Body;Body;Body;Body
cg10294820	0.0262388	0.00108199	1.01309e-42	16	86229698
cg16441090	0.0208803	0.000861073	1.01731e-42	17	9081870	LOC101928266;NTN1	Body;Body
cg15594276	-0.0262858	0.00108439	1.04887e-42	7	148726675	PDIA4	TSS1500	S_Shore
cg22132520	-0.0163635	0.00067514	1.05964e-42	7	73598046	EIF4H;EIF4H	Body;Body
cg09995596	0.0146554	0.000604771	1.07503e-42	22	39760158	SYNGR1;SYNGR1;SYNGR1	Body;TSS200;Body
cg09185679	0.021852	0.000902466	1.14817e-42	2	9772588	YWHAQ	TSS1500	S_Shore
cg01745779	-0.0181931	0.000751373	1.15008e-42	11	60753886	CD6;CD6;CD6;CD6	Body;Body;Body;Body
cg21867891	0.0338458	0.00139785	1.15179e-42	18	56529835	ZNF532	TSS1500	N_Shore
cg20342079	0.0190873	0.000788487	1.17257e-42	12	25055381	BCAT1	Body	N_Shore
cg06721712	0.0291909	0.00120615	1.19601e-42	1	243638141	SDCCAG8	Body	Island
cg25973251	-0.0168598	0.000696705	1.2056e-42	19	39642170	PAK4;PAK4;PAK4;PAK4;PAK4	5'UTR;5'UTR;5'UTR;5'UTR;5'UTR
cg14994369	0.0182146	0.000752765	1.21576e-42	3	127797322	RUVBL1-AS1	Body	S_Shore
cg10975863	0.023805	0.00098385	1.22082e-42	14	68830704	RAD51L1;RAD51L1;RAD51L1	Body;Body;Body
cg00661732	0.0300637	0.00124265	1.23112e-42	3	61860646	PTPRG	Body
cg13347170	-0.0315147	0.00130271	1.23802e-42	8	19205664	SH2D4A;SH2D4A;SH2D4A	Body;Body;Body
cg19163067	0.0433216	0.00179099	1.25091e-42	1	36042438	TFAP2E	Body	Island
cg26631053	0.0212898	0.000880191	1.25465e-42	3	23793006
cg19336191	-0.0180694	0.000747277	1.28632e-42	11	110122959	RDX	Body
cg23948537	-0.0170923	0.000706949	1.29892e-42	15	40606171
cg19284039	0.0180366	0.000746018	1.30064e-42	11	2292895	ASCL2	TSS1500	Island
cg26635440	0.0355719	0.00147145	1.31147e-42	17	79364771			N_Shelf
cg10962490	0.0175674	0.000726841	1.33486e-42	1	54072456	GLIS1	5'UTR
cg00580562	0.0219338	0.000907772	1.3687e-42	10	21789124			Island
cg15451980	0.0296105	0.00122562	1.38084e-42	15	60959637	RORA	Body
cg18231647	0.0211909	0.000877212	1.39295e-42	7	100199805	PCOLCE;PCOLCE-AS1	TSS200;Body	N_Shore
cg13869353	0.0242179	0.00100252	1.39354e-42	3	148916409	CP;CP	Body;Body
cg25730208	-0.0254495	0.00105368	1.4129e-42	14	71247652	MAP3K9;MAP3K9;MAP3K9;MAP3K9	Body;Body;5'UTR;5'UTR
cg20469249	0.0231567	0.000958926	1.43399e-42	11	65227202
cg14422085	0.0233313	0.000966765	1.51091e-42	6	26225989			S_Shore
cg13790727	0.0118677	0.000491874	1.54131e-42	20	36148738	BLCAP;BLCAP;BLCAP;BLCAP;NNAT;NNAT;BLCAP	5'UTR;5'UTR;5'UTR;5'UTR;TSS1500;TSS1500;5'UTR	Island
cg02331649	-0.0186492	0.000772971	1.54602e-42	3	52926322	TMEM110	Body
cg21362233	0.0216941	0.000899456	1.58635e-42	11	12185108	MIR6124;MICAL2;MICAL2;MICAL2;MICAL2;MICAL2;MICAL2;MICAL2	TSS200;Body;Body;Body;Body;Body;Body;Body
cg10496616	0.0169487	0.000702867	1.61574e-42	3	43022351	FAM198A	Body	S_Shore
cg25527554	-0.0174876	0.000725281	1.62823e-42	20	36515553
cg24998222	0.029777	0.00123528	1.66222e-42	8	82194208	FABP5	Body	S_Shore
cg03253538	0.0193064	0.000800996	1.67582e-42	2	10533095	HPCAL1;HPCAL1;HPCAL1;HPCAL1;HPCAL1	5'UTR;5'UTR;5'UTR;5'UTR;5'UTR
cg08163918	0.0188944	0.000783958	1.68608e-42	12	57628654	SHMT2;SHMT2;SHMT2;SHMT2;SHMT2;SHMT2;SHMT2;SHMT2	3'UTR;Body;3'UTR;3'UTR;3'UTR;Body;3'UTR;Body	N_Shore
cg20046611	0.0223744	0.000928563	1.71814e-42	9	133568087	EXOSC2;EXOSC2;EXOSC2;EXOSC2	TSS1500;TSS1500;TSS1500;TSS1500	N_Shore
cg11666770	0.0260988	0.00108321	1.72884e-42	19	42430910			N_Shore
cg14387131	-0.0239566	0.000994662	1.78179e-42	3	47702867	SMARCC1	Body
cg26799250	0.0225487	0.000936434	1.81773e-42	17	6358415	PITPNM3;PITPNM3	3'UTR;3'UTR	Island
cg25625951	0.0195552	0.000812497	1.88996e-42	22	38381518	SOX10	TSS1500	S_Shore
cg04963424	0.0153737	0.000638896	1.92282e-42	12	58013645	SLC26A10	TSS200	Island
cg08023416	0.0205595	0.000854883	2.01303e-42	2	102803787	IL1RL2	5'UTR	Island
cg10962762	0.016261	0.000676154	2.01542e-42	1	228075749			Island
cg09697696	0.0337936	0.00140523	2.02054e-42	5	139488623			S_Shore
cg06846495	-0.0239998	0.000998032	2.02956e-42	2	232326668	NCL	Body	N_Shore
cg22366321	0.029489	0.0012264	2.04413e-42	8	38628418	TACC1	5'UTR
cg02696675	0.034251	0.00142447	2.04737e-42	2	161265366	RBMS1;RBMS1	Body;Body	S_Shore
cg18737081	0.031576	0.00131324	2.04928e-42	10	80999807	ZMIZ1	Body	N_Shelf
cg02103771	0.02049	0.000852377	2.08978e-42	12	113531238	DTX1	Body	Island
cg27010834	-0.0175719	0.00073109	2.11481e-42	10	99527173	SFRP5	3'UTR	N_Shelf
cg09225720	-0.0175817	0.00073167	2.15645e-42	5	80231701
cg05009605	0.0262176	0.00109118	2.17518e-42	2	48434367
cg00404717	0.0232814	0.000968991	2.17921e-42	4	174912178
cg05677600	-0.0258236	0.00107482	2.18339e-42	20	5816049	C20orf196;C20orf196;C20orf196	Body;Body;Body
cg24490843	-0.0187446	0.000780214	2.19039e-42	17	38752624
cg03899687	0.0193092	0.000803802	2.21e-42	11	119558768	PVRL1;PVRL1;PVRL1	Body;Body;Body
cg23484599	0.0174923	0.000728296	2.24204e-42	11	31831137	PAX6;PAX6;PAX6	5'UTR;5'UTR;5'UTR	N_Shore
cg20132775	0.0219309	0.0009132	2.2631e-42	3	142444202	TRPC1	Body	S_Shore
cg03760191	0.0214851	0.000894695	2.2753e-42	10	22623047			N_Shore
cg00152942	0.017114	0.00071278	2.30427e-42	16	57125755	CPNE2	TSS1500	N_Shore
cg10321670	0.0207797	0.000866025	2.43335e-42	20	2672363	EBF4	TSS1500	N_Shore
cg11243388	0.0174274	0.000726708	2.54484e-42	10	71616684	COL13A1;COL13A1;COL13A1;COL13A1;COL13A1;COL13A1	Body;Body;Body;Body;Body;Body
cg19699289	0.0293315	0.00122312	2.54798e-42	2	71132518	VAX2	Body	S_Shore
cg23969554	0.0376578	0.00157045	2.56481e-42	1	2979311	FLJ42875	Body	Island
cg02745419	-0.0289128	0.0012058	2.57338e-42	10	7514090
cg01404873	0.0239592	0.00099929	2.58902e-42	13	50701050	DLEU2	TSS1500	Island
cg00653615	-0.021549	0.000898957	2.63524e-42	1	151029327	CDC42SE1;CDC42SE1	5'UTR;5'UTR	N_Shelf
cg03614159	-0.0201394	0.000840219	2.65282e-42	1	180260316	ACBD6	Body
cg27588577	-0.0181218	0.000756277	2.71987e-42	6	160449530	IGF2R	Body
cg05429603	-0.0313714	0.00130923	2.72079e-42	19	45110692
cg12172682	0.0320248	0.00133666	2.74788e-42	10	21812991	SKIDA1	5'UTR	N_Shore
cg26867545	0.0188771	0.000787994	2.7768e-42	10	21803830	C10orf140	3'UTR	N_Shore
cg09217334	0.0172838	0.000721573	2.80516e-42	19	40738218	AKT2;AKT2;AKT2	3'UTR;3'UTR;3'UTR
cg02832051	-0.0172515	0.000720396	2.86099e-42	6	144683912	UTRN	Body
cg16246488	0.0177231	0.000740148	2.8795e-42	2	10444921	HPCAL1;HPCAL1	5'UTR;5'UTR	S_Shore
cg17633310	0.0239512	0.00100042	2.92247e-42	12	113599364	DDX54;DDX54	Body;Body
cg14370568	0.0190939	0.000797586	2.93709e-42	3	24534711	THRB-AS1;THRB;THRB;THRB;THRB	TSS1500;5'UTR;5'UTR;5'UTR;5'UTR	N_Shore
cg26210267	-0.0177906	0.000743533	3.06633e-42	4	668877	ATP5I	TSS1500	S_Shore
cg17164905	0.0236598	0.000989185	3.15864e-42	1	27931310	AHDC1	TSS1500	S_Shore
cg21129729	0.0221191	0.00092481	3.16909e-42	2	42719678	KCNG3;KCNG3	Body;Body	N_Shore
cg15141267	0.0146291	0.000611962	3.30629e-42	17	1897492	RTN4RL1	Body	N_Shelf
cg23425310	0.0215436	0.000901249	3.3173e-42	4	41361307	LIMCH1;LIMCH1;LIMCH1;LIMCH1;LIMCH1	TSS1500;TSS1500;TSS1500;TSS1500;TSS1500	N_Shore
cg03157115	0.0221152	0.000925346	3.37222e-42	2	161265247	RBMS1;RBMS1	Body;Body	S_Shore
cg18591801	0.0184148	0.000770617	3.41119e-42	3	52553433	STAB1	Body	S_Shore
cg05983197	0.025808	0.00108014	3.44569e-42	12	77271455	CSRP2;CSRP2	5'UTR;5'UTR	N_Shore
cg11437120	0.0195397	0.00081784	3.46109e-42	5	139020500			S_Shelf
cg17919642	-0.0235919	0.000987706	3.53786e-42	20	30953643	ASXL1;ASXL1	Body;Body
cg16884601	0.0168296	0.000704738	3.59843e-42	11	65712968	TSGA10IP	TSS200
cg13969581	-0.0301072	0.00126074	3.5996e-42	19	5620148	SAFB2	Body	N_Shelf
cg04742220	0.0276656	0.00115871	3.65384e-42	14	99990181	CCDC85C	Body
cg02584867	0.0184894	0.000774591	3.73414e-42	19	1861099	KLF16	Body	N_Shore
cg19149463	0.0149491	0.00062636	3.77629e-42	3	11651759	VGLL4;VGLL4	Body;Body
cg26449328	0.0195423	0.000818837	3.78463e-42	17	48915829	WFIKKN2	Body	N_Shore
cg15078203	0.0358107	0.00150063	3.81388e-42	2	20650041			S_Shelf
cg14773294	-0.0260572	0.00109208	3.8626e-42	22	29628624	EMID1;EMID1	Body;Body
cg21176308	-0.0195474	0.000819269	3.8698e-42	10	85939063	C10orf99	Body
cg16288567	0.0219379	0.000919663	3.94016e-42	22	30798439	SEC14L2;SEC14L2;SEC14L2;SEC14L2	5'UTR;Body;Body;Body
cg19654743	0.0198779	0.000833324	3.9483e-42	17	75446592	SEPT9;SEPT9;SEPT9;SEPT9;SEPT9;SEPT9	TSS200;Body;Body;Body;Body;Body	N_Shore
cg11521353	-0.0154508	0.000647776	3.96928e-42	6	3774054
cg17038201	-0.022563	0.000945959	3.97125e-42	9	129185673	MVB12B	Body
cg16958106	0.0188355	0.000789827	4.03213e-42	11	64424455	NRXN2;NRXN2	Body;Body	N_Shelf
cg27057650	0.0381956	0.00160229	4.16737e-42	15	65689058	IGDCC4	Body	N_Shore
cg10658438	0.0244757	0.00102701	4.25496e-42	3	194117018	GP5	3'UTR	N_Shore
cg26511108	0.0238679	0.00100167	4.31415e-42	10	22608951	COMMD3;BMI1	3'UTR;TSS1500	S_Shelf
cg17284844	-0.0208424	0.000874828	4.3651e-42	1	233743159
cg19791727	0.0245014	0.00102855	4.41656e-42	10	21798015			Island
cg07156273	0.0176529	0.00074107	4.42327e-42	20	36149013	BLCAP;BLCAP;BLCAP;BLCAP;NNAT;NNAT;BLCAP	5'UTR;5'UTR;5'UTR;5'UTR;TSS1500;TSS1500;5'UTR	Island
cg06714959	-0.0195807	0.000822243	4.53062e-42	11	113130299	NCAM1;NCAM1;NCAM1;NCAM1;NCAM1	Body;Body;Body;Body;Body
cg05661690	-0.0417604	0.00175426	4.6695e-42	1	200153466
cg04583111	-0.0299773	0.00125946	4.72438e-42	19	56649661			N_Shelf
cg18733548	0.0309086	0.00129884	4.8013e-42	17	77766817			Island
cg22215576	-0.0106667	0.00044826	4.82226e-42	19	15590737	PGLYRP2	TSS1500
cg26896748	0.0347753	0.00146143	4.8295e-42	11	2861064	KCNQ1;KCNQ1	Body;Body
cg01588725	0.0261305	0.00109836	4.91232e-42	6	1708629	GMDS	Body
cg13940246	0.0170504	0.000716708	4.92051e-42	12	6308654	CD9	TSS1500	N_Shore
cg22685659	0.0212317	0.00089318	5.25407e-42	4	4669603
cg01062443	-0.0215245	0.000905629	5.31886e-42	19	1609369	TCF3;TCF3	3'UTR;3'UTR	S_Shelf
cg26676960	-0.026899	0.00113184	5.35144e-42	2	27282584	AGBL5;AGBL5	Body;Body
cg08315145	0.0290045	0.00122045	5.35601e-42	11	71950053	INPPL1	3'UTR	N_Shore
cg06479793	-0.0207016	0.000871093	5.36136e-42	4	77295581	CCDC158	Body
cg04935434	0.0215117	0.000905239	5.38954e-42	2	177024947			Island
cg15409097	0.0230947	0.000971994	5.45551e-42	12	58003925	GEFT;GEFT	TSS1500;TSS200	Island
cg27143703	0.02077	0.000874683	5.73218e-42	17	77961719	TBC1D16	Body
cg21184369	0.0295691	0.00124536	5.78159e-42	8	38831148	HTRA4;PLEKHA2	TSS1500;3'UTR	N_Shore
cg07915730	0.0194027	0.000817216	5.80027e-42	12	3371890	TSPAN9;TSPAN9	Body;Body
cg25597580	0.0210726	0.000887635	5.84541e-42	1	157964529	KIRREL	Body	S_Shore
cg06372718	0.016525	0.000696121	5.87442e-42	22	50623165	TRABD	TSS1500	Island
cg16998578	-0.0208658	0.000879287	6.04715e-42	3	105317310
cg05899788	-0.0130612	0.000550446	6.08666e-42	4	8200535	SH3TC1	TSS1500
cg17895697	0.0245507	0.00103469	6.10633e-42	3	129255805
cg10500737	0.0174978	0.000737458	6.1145e-42	21	17566381	C21orf34;C21orf34	Body;TSS1500
cg15238483	0.0182589	0.000769655	6.19357e-42	20	32452525			S_Shore
cg03318901	0.0149455	0.00063005	6.24353e-42	15	45740675
cg13762385	0.0203597	0.000858303	6.24851e-42	10	75666539
cg14573583	0.0216765	0.000913823	6.25365e-42	11	125142825	PKNOX2	5'UTR
cg17033891	-0.0259174	0.0010928	6.34429e-42	3	159852976
cg13779009	0.0384301	0.00162042	6.35299e-42	2	102803740	IL1RL2	5'UTR	Island
cg23093377	-0.0267457	0.00112777	6.36593e-42	4	57975738	IGFBP7-AS1;IGFBP7;IGFBP7	TSS200;Body;Body	N_Shore
cg24283049	0.0272937	0.00115121	6.51596e-42	12	1738110	WNT5B;WNT5B	5'UTR;TSS1500	N_Shore
cg13555170	-0.0275071	0.00116022	6.52072e-42	19	15413162
cg08035195	0.0270571	0.00114133	6.5644e-42	2	161262014	RBMS1;RBMS1	Body;Body	N_Shore
cg11590282	0.0144074	0.000607807	6.62805e-42	11	2036771			S_Shelf
cg11184333	0.0148921	0.000628421	6.77037e-42	4	166130419	KLHL2;KLHL2;KLHL2	TSS1500;TSS1500;Body	S_Shore
cg10915106	0.0262434	0.00110745	6.78476e-42	15	63101767	TLN2	Body
cg16245318	-0.0268152	0.00113165	6.81735e-42	18	47392123	MYO5B	Body
cg04568981	0.0239998	0.00101327	7.06674e-42	1	53125850
cg04973669	-0.0148994	0.000629157	7.16219e-42	6	33272928	TAPBP;TAPBP;TAPBP	Body;Body;Body
cg08514385	0.0209833	0.000886252	7.28951e-42	13	32596585
cg00083700	0.0187282	0.000791037	7.31278e-42	17	74463608	AANAT;AANAT;AANAT	TSS200;TSS200;Body
cg02459569	0.0177746	0.000751159	7.63887e-42	1	150944634	LASS2;LASS2	5'UTR;5'UTR	N_Shore
cg12157387	0.0228256	0.00096463	7.64739e-42	2	206347777	PARD3B;PARD3B;PARD3B	Body;Body;Body
cg27103970	-0.0241915	0.00102237	7.66216e-42	11	58344749	LPXN;LPXN;LPXN	TSS1500;5'UTR;Body	N_Shore
cg06789999	0.0194936	0.00082391	7.72161e-42	10	118481771	HSPA12A	Body
cg09675519	0.0219205	0.000926533	7.75332e-42	10	72139819	LRRC20;LRRC20;LRRC20;LRRC20;LRRC20;LRRC20;LRRC20;LRRC20	5'UTR;5'UTR;5'UTR;5'UTR;5'UTR;5'UTR;Body;Body	N_Shore
cg25946573	0.0393894	0.00166497	7.77844e-42	10	44788120	C10orf142	TSS200	N_Shore
cg24925919	-0.0170263	0.000719779	7.85528e-42	11	18332508	HPS5;HPS5;HPS5	Body;5'UTR;5'UTR
cg02553054	-0.0178404	0.000754324	7.9655e-42	12	50478480	SMARCD1;SMARCD1	TSS1500;TSS1500	N_Shore
cg18346398	0.0338557	0.00143154	7.99303e-42	6	1615992			S_Shore
cg21068293	0.0229451	0.000970271	8.0414e-42	15	74496576	STRA6;STRA6;STRA6;STRA6;STRA6	TSS1500;5'UTR;TSS1500;5'UTR;5'UTR
cg06525522	0.0153249	0.000648101	8.10576e-42	3	50482597	CACNA2D2;CACNA2D2;CACNA2D2;CACNA2D2	Body;Body;Body;Body
cg12298529	0.0179381	0.000758642	8.12688e-42	12	122019964	KDM2B	TSS1500	S_Shore
cg12583679	0.0166363	0.000703956	8.4867e-42	6	1721238	GMDS;GMDS	Body;Body
cg09773897	0.0327605	0.00138647	8.60271e-42	19	3364892	NFIC	Body	N_Shore
cg25193782	0.025307	0.00107129	8.77558e-42	17	47976494			N_Shelf
cg07082452	0.0261134	0.00110546	8.79706e-42	8	22547688	EGR3	3'UTR	Island
cg16071550	0.0247397	0.00104754	8.96354e-42	11	66007719	PACS1	Body
cg19642764	-0.0188542	0.000798491	9.10588e-42	10	14851401
cg00031013	0.0310743	0.00131713	9.75871e-42	17	7757933	KDM6B;TMEM88	3'UTR;TSS1500	N_Shore
cg09440270	0.0114952	0.000487286	9.83467e-42	10	94820086	CYP26C1	TSS1500	Island
cg14015885	0.0316526	0.00134178	9.839e-42	1	113360839
cg05027973	-0.0291719	0.00123727	1.02743e-41	5	156722894	CYFIP2;CYFIP2;CYFIP2	Body;Body;Body
cg11067714	0.0338231	0.00143461	1.03162e-41	5	139492230	PURA	TSS1500	N_Shore
cg13643609	0.0239234	0.00101473	1.03289e-41	11	63886769	MACROD1	Body	S_Shore
cg20953894	0.0285578	0.00121168	1.05901e-41	17	56160072	LOC101927666;DYNLL2	Body;TSS1500	N_Shore
cg17941730	-0.034249	0.00145343	1.07601e-41	4	119744738	SEC24D	Body
cg12651761	0.0224218	0.000951745	1.09743e-41	17	18128022	LLGL1	TSS1500	N_Shore
cg18527248	-0.0249707	0.00106002	1.10434e-41	9	95882476
cg24619407	0.0134507	0.000571017	1.10901e-41	18	56296349	ALPK2	TSS200
cg20249566	-0.0203007	0.000861822	1.10925e-41	19	16830739	NWD1	TSS200
cg23733123	0.0265137	0.00112584	1.13037e-41	10	99472988	MARVELD1;MARVELD1	TSS1500;TSS1500	N_Shore
cg10942113	-0.0391711	0.00166399	1.16897e-41	3	31342417
cg08111857	0.037288	0.00158418	1.18024e-41	17	40840012	CNTNAP1	Body	Island
cg26977749	-0.0172316	0.000732193	1.19464e-41	7	98477833	TRRAP;TRRAP;MIR3609	5'UTR;5'UTR;TSS1500	S_Shore
cg02821871	0.0203177	0.000863919	1.26426e-41	19	49133598	SPHK2	3'UTR	Island
cg00066748	0.0379522	0.0016141	1.28712e-41	8	496527	C8orf42	TSS1500	S_Shore
cg27302263	0.0281755	0.00119847	1.30242e-41	15	66915218			S_Shore
cg07302272	-0.023431	0.000996677	1.30406e-41	2	161960904
cg13087692	0.0184531	0.000785009	1.31459e-41	9	98810531
cg16371538	-0.0186649	0.00079409	1.32377e-41	1	37940813	ZC3H12A	5'UTR	S_Shore
cg05063920	0.0217894	0.000927109	1.33425e-41	13	36045633	NBEA	Body	N_Shore
cg13428213	0.031977	0.00136069	1.34373e-41	9	98267529	PTCH1;PTCH1;PTCH1;PTCH1;PTCH1;PTCH1;PTCH1	5'UTR;5'UTR;Body;Body;5'UTR;5'UTR;Body	N_Shore
cg11895596	0.0169448	0.00072113	1.35738e-41	3	57955820
cg21316119	0.030112	0.00128154	1.36141e-41	5	122257694	SNX24	Body
cg18723295	0.023576	0.00100348	1.37355e-41	7	47622182	TNS3	TSS1500	S_Shore
cg09317554	0.0222224	0.000946106	1.4024e-41	4	151505084	LRBA;MAB21L2	Body;1stExon	Island
cg21977434	0.0439218	0.0018704	1.43038e-41	4	151502946	MAB21L2;LRBA;LRBA	TSS200;Body;Body	N_Shore
cg18269726	0.0361401	0.00153932	1.45379e-41	12	4385356	CCND2-AS1;CCND2	TSS200;Body	S_Shore
cg21685776	0.0233698	0.000995604	1.47933e-41	18	19929517			S_Shore
cg00605373	0.0136629	0.000582092	1.48339e-41	6	36745054	CPNE5	Body
cg13632814	-0.0242393	0.0010327	1.48525e-41	22	31555141	RNF185;RNF185;RNF185;RNF185;RNF185;RNF185	TSS1500;TSS1500;TSS1500;TSS1500;TSS1500;TSS1500	N_Shore
cg04452437	0.0309709	0.00131963	1.4979e-41	6	170411595
cg20334738	0.0403298	0.00171863	1.51421e-41	4	151502939	MAB21L2;LRBA	TSS200;Body	N_Shore
cg07797805	-0.0194055	0.000827076	1.53277e-41	20	25387977	GINS1	TSS1500	N_Shore
cg11097959	0.021463	0.00091491	1.55249e-41	6	41478035	LINC01276	Body
cg13969788	0.029006	0.00123645	1.55284e-41	9	35689475	TPM2;TPM2;TPM2	Body;Body;Body	N_Shore
cg17053318	0.0236605	0.0010087	1.56754e-41	2	100723429	AFF3;AFF3	TSS1500;5'UTR	S_Shelf
cg24119717	0.0423011	0.00180347	1.57268e-41	5	139488731			S_Shore
cg19487905	0.0198597	0.000846788	1.58647e-41	9	136008883	RALGDS	Body
cg06446221	-0.0232873	0.000993129	1.61156e-41	9	97357491	FBP2	TSS1500
cg25341560	0.0240798	0.00102694	1.61323e-41	19	35530755	SCN1B;HPN;HPN	3'UTR;TSS1500;TSS1500	N_Shore
cg26215428	0.0222352	0.0009483	1.61741e-41	4	88928251	PKD2	TSS1500	N_Shore
cg00507477	0.0316283	0.00134933	1.65946e-41	15	90292483			N_Shore
cg16111231	-0.0123498	0.000526965	1.68495e-41	6	160399700	IGF2R	Body
cg18545991	0.0236706	0.00101053	1.75462e-41	15	45740677
cg12330118	-0.0209603	0.000894838	1.75772e-41	2	27577220	GTF3C2;GTF3C2	5'UTR;5'UTR	N_Shelf
cg12221621	0.0323823	0.00138263	1.77465e-41	1	9381317	SPSB1	5'UTR
cg12114524	0.0187433	0.000800342	1.785e-41	1	201390794	TNNI1	5'UTR
cg14519997	0.0166703	0.000712034	1.82924e-41	9	14321079			N_Shore
cg00874173	-0.0221426	0.000945871	1.84472e-41	7	104660700	KMT2E;KMT2E	5'UTR;5'UTR
cg05093686	0.0308503	0.0013179	1.85177e-41	13	36050788	MAB21L1;MIR548F5;NBEA;MAB21L1	1stExon;Body;Body;5'UTR	N_Shore
cg02315732	-0.0254468	0.00108714	1.86196e-41	11	61732658	FTH1	Body	N_Shelf
cg27503015	0.0256258	0.00109506	1.89979e-41	2	162270453			N_Shore
cg12296020	0.0210926	0.000901359	1.90282e-41	10	73428229	CDH23;CDH23;CDH23	Body;Body;Body
cg13849647	-0.0282215	0.00120624	1.93415e-41	9	34123757	DCAF12	Body	N_Shelf
cg03182742	-0.0231868	0.000991194	1.95747e-41	8	145060340	PARP10	Body	N_Shelf
cg09648727	0.0302604	0.00129366	1.96821e-41	17	79361742			S_Shore
cg27300647	0.0150004	0.000641438	2.00693e-41	1	62660281	L1TD1;L1TD1	TSS200;TSS200	N_Shore
cg04771100	0.0276821	0.00118374	2.00889e-41	8	38832335	HTRA4	Body	Island
cg17693604	0.0237389	0.00101539	2.05413e-41	19	3046805	TLE2	5'UTR	N_Shore
cg19485088	-0.0282578	0.00120881	2.07184e-41	16	29831566	PAGR1;MVP;MVP	3'UTR;TSS200;TSS200	S_Shelf
cg04854441	0.0301001	0.00128767	2.07849e-41	8	8522172
cg01459052	-0.0161098	0.0006894	2.13583e-41	3	47016537	CCDC12	Body	N_Shore
cg20788021	0.0159552	0.000682943	2.17661e-41	3	58164168			S_Shore
cg13389382	0.0317826	0.00136073	2.2179e-41	9	140176236	C9orf167	3'UTR	S_Shore
cg19113599	0.0277159	0.00118707	2.2886e-41	15	99683042	TTC23;TTC23;TTC23;TTC23;TTC23;TTC23;TTC23	Body;Body;Body;Body;Body;Body;Body
cg24520342	0.0165542	0.000709081	2.30512e-41	19	15344265	EPHX3;EPHX3	TSS1500;TSS1500	Island
cg17759354	0.0210796	0.000902937	2.30856e-41	16	56898786	SLC12A3;SLC12A3;SLC12A3	TSS1500;TSS1500;TSS1500
cg05074947	0.0151537	0.000649125	2.31553e-41	5	172753924	STC2	Body	N_Shore
cg10393901	0.0232006	0.000993899	2.32991e-41	12	110682824
cg02793063	0.0319665	0.00136943	2.33103e-41	14	100239991
cg05433642	-0.0216205	0.000926231	2.33436e-41	13	97873992	MBNL2;MBNL2	TSS1500;TSS1500
cg19007948	0.020165	0.000863903	2.34063e-41	6	2731676	MYLK4	Body
cg27553922	0.0176363	0.000755645	2.35995e-41	5	149685035			S_Shelf
cg26172932	-0.0295799	0.0012676	2.3937e-41	17	77893046	LOC101928738;LOC101928766	TSS200;Body
cg02247155	0.0177842	0.000762133	2.39831e-41	10	44788157	C10orf142	TSS200	N_Shore
cg02215242	0.0307698	0.00131901	2.45573e-41	11	62166156
cg14812659	-0.0208736	0.000894953	2.49364e-41	20	17855573
cg00615592	0.0170525	0.000731144	2.49831e-41	6	158937125			N_Shore
cg06294766	0.0226811	0.000972508	2.50595e-41	4	154680314	RNF175	Body	N_Shore
cg08610987	0.0186939	0.000801791	2.56868e-41	1	157972005	KIRREL	Body
cg10496150	0.0305146	0.00130887	2.58236e-41	17	77923603	TBC1D16	Body	N_Shore
cg02037910	0.0274444	0.00117745	2.63123e-41	20	50104526	NFATC2;NFATC2;NFATC2;NFATC2;NFATC2;NFATC2;NFATC2;NFATC2	Body;Body;Body;Body;Body;Body;Body;Body
cg09030187	0.0260862	0.00111925	2.64425e-41	1	205263738
cg09107344	0.0262576	0.00112697	2.71558e-41	12	53612734	RARG;RARG	Body;Body	N_Shore
cg21104276	0.0376728	0.00161703	2.73302e-41	7	90896572	FZD1;FZD1	1stExon;3'UTR	Island
cg07398661	0.0202499	0.000869248	2.74888e-41	15	37111929	CSNK1A1P	TSS1500	S_Shore
cg15845673	0.0230234	0.000988391	2.76835e-41	12	25099560	BCAT1	Body	N_Shelf
cg25775445	0.0164406	0.000705799	2.77052e-41	10	97236521	SORBS1;SORBS1;SORBS1;SORBS1	5'UTR;5'UTR;5'UTR;5'UTR
cg07966372	0.0208702	0.00089609	2.80251e-41	13	114878078	RASA3	Body	N_Shore
cg15827768	0.0268383	0.00115253	2.84125e-41	2	9282807
cg01349792	0.0197299	0.000847341	2.86035e-41	16	57661517	ADGRG1;ADGRG1;ADGRG1;ADGRG1;ADGRG1;ADGRG1;ADGRG1;ADGRG1;ADGRG1	TSS1500;TSS1500;TSS1500;TSS1500;TSS1500;5'UTR;5'UTR;5'UTR;5'UTR
cg25304539	-0.0236396	0.0010154	2.8938e-41	22	31602671	RNF185;RNF185;RNF185;RNF185;RNF185;RNF185	3'UTR;3'UTR;Body;Body;Body;Body
cg26289408	-0.0266356	0.00114439	2.95739e-41	13	111410784
cg22778120	0.0231538	0.000995063	3.0244e-41	22	45094531	PRR5;PRR5;PRR5;PRR5	5'UTR;5'UTR;5'UTR;5'UTR	N_Shelf
cg11118147	-0.0284587	0.00122306	3.02699e-41	1	175178551
cg16340485	-0.0226863	0.000975177	3.07638e-41	3	134206015	CEP63;CEP63;CEP63;ANAPC13;CEP63;ANAPC13;ANAPC13	5'UTR;5'UTR;5'UTR;TSS1500;5'UTR;TSS1500;TSS1500	S_Shore
cg23719157	0.0154357	0.00066362	3.11856e-41	15	74501584	STRA6;STRA6;STRA6	TSS1500;TSS1500;TSS1500
cg04604773	0.0126483	0.000543796	3.12489e-41	15	74218217	LOXL1;LOXL1-AS1;LOXL1-AS1;LOXL1-AS1;LOXL1-AS1;LOXL1-AS1	TSS1500;Body;Body;Body;Body;Body	N_Shore
cg16094352	0.0151011	0.000649258	3.12775e-41	14	24642317	REC8;REC8	Body;Body	S_Shore
cg03309622	0.0224683	0.00096603	3.1355e-41	21	46751525
cg03437695	0.0127016	0.000546116	3.13796e-41	11	63886786	MACROD1	Body	S_Shore
cg19320294	0.0272612	0.00117214	3.14256e-41	1	150229871	CA14	TSS1500
cg24552078	0.0190497	0.000819252	3.20016e-41	9	132115461			S_Shore
cg06518251	-0.0196957	0.00084712	3.22712e-41	11	67776030	ALDH3B1	TSS200
cg06907033	0.0261097	0.00112325	3.28727e-41	1	54873990			S_Shore
cg06680852	0.023805	0.0010241	3.28735e-41	10	22722951			N_Shelf
cg15212364	0.0177498	0.000763688	3.31778e-41	1	33202252
cg20364512	0.0288929	0.00124349	3.40037e-41	22	28199338			S_Shore
cg04943129	0.0210101	0.000904268	3.41062e-41	6	6725495
cg04850999	0.0315635	0.00135869	3.45446e-41	10	77872084	C10orf11	Body	Island
cg11200656	0.0166878	0.000718569	3.54188e-41	17	75956447			S_Shore
cg20493572	0.0275926	0.00118831	3.58672e-41	10	114595075
cg04636402	0.0164214	0.000707213	3.58902e-41	5	139284774	NRG2;NRG2;NRG2;NRG2	Body;Body;Body;Body	S_Shore
cg15006681	0.019393	0.000835192	3.58993e-41	22	38199759	H1F0	TSS1500	N_Shore
cg15179107	-0.0247398	0.00106623	3.80879e-41	12	50146263	TMBIM6;TMBIM6;TMBIM6;TMBIM6	5'UTR;ExonBnd;ExonBnd;Body
cg11595755	0.0312384	0.00134642	3.83343e-41	10	77783037	C10orf11;C10orf11;C10orf11	Body;Body;Body
cg08812889	0.0271299	0.00116964	3.91504e-41	4	174439925			Island
cg20102019	-0.0180424	0.000777878	3.92627e-41	20	17592922			N_Shelf
cg03035746	0.0201191	0.000867679	4.02579e-41	2	74727286	LBX2	Body	S_Shore
cg19623020	0.0297486	0.00128307	4.0502e-41	9	16708839	BNC2	Body
cg26856023	0.0220123	0.000949571	4.11125e-41	19	3034758	TLE2	Body	N_Shore
cg12694870	0.0152548	0.000658134	4.14708e-41	12	122296680	HPD	Body
cg14803394	-0.0275699	0.00118955	4.17594e-41	1	180993177	STX6;STX6	TSS1500;TSS1500	S_Shore
cg18755226	0.0184761	0.00079727	4.21456e-41	17	74694163	MXRA7;MXRA7;MXRA7	Body;Body;Body
cg18534077	0.0162847	0.00070278	4.24989e-41	10	104628846	AS3MT	TSS1500	N_Shore
cg12261786	0.0206818	0.000892668	4.3003e-41	10	88727830	C10orf116	TSS1500	N_Shore
cg14651936	0.0149657	0.000645968	4.31031e-41	9	137207506
cg10453974	0.0183139	0.000790497	4.31427e-41	10	116641464	FAM160B1	Body
cg09781936	0.0207831	0.000897109	4.32737e-41	22	19749961	TBX1;TBX1;TBX1	Body;Body;Body	N_Shore
cg05177263	-0.0191968	0.000828704	4.35617e-41	12	111875818	SH2B3;SH2B3	Body;Body
cg01797501	0.0195931	0.000845832	4.36542e-41	12	65671924	MSRB3;MSRB3;MSRB3;MSRB3	TSS1500;TSS1500;TSS1500;TSS1500	N_Shore
cg07053699	-0.0211626	0.000913789	4.44431e-41	16	31440866	COX6A2	TSS1500	S_Shore
cg26538442	0.0212022	0.000915667	4.51156e-41	16	66994947	CES3	TSS200
cg08219218	0.0489548	0.0021143	4.52425e-41	4	151503501	LRBA;MAB21L2;MAB21L2	Body;1stExon;5'UTR	N_Shore
cg04505252	0.0151317	0.000653599	4.56831e-41	6	15244745			N_Shore
cg06522511	0.0182317	0.000787559	4.59643e-41	10	81195376	ZCCHC24	Body
cg04580774	0.0184017	0.000794921	4.60562e-41	17	64711501	PRKCA	Body
cg12138377	-0.0260956	0.0011274	4.64381e-41	9	110099532
cg01991985	-0.0216658	0.000936063	4.6616e-41	12	56390458	RAB5B;RAB5B;RAB5B;SUOX;SUOX;SUOX	3'UTR;3'UTR;3'UTR;TSS1500;TSS1500;TSS1500
cg27365701	0.0315119	0.0013615	4.67272e-41	12	89744150	DUSP6;DUSP6	Body;Body	N_Shore
cg25339841	-0.0217576	0.000940078	4.6804e-41	11	18790220	PTPN5;PTPN5;PTPN5;PTPN5;PTPN5;PTPN5	Body;Body;Body;Body;5'UTR;5'UTR
cg00646555	0.0286951	0.00123992	4.70833e-41	2	71130883	VAX2	Body	S_Shore
cg05003326	-0.0198245	0.000856637	4.71675e-41	10	97166845	SORBS1;SORBS1;SORBS1;SORBS1;SORBS1;SORBS1;SORBS1;SORBS1;SORBS1;SORBS1;SORBS1;SORBS1	Body;Body;Body;Body;Body;Body;Body;Body;Body;Body;Body;Body
cg11137459	-0.019568	0.000845674	4.77264e-41	16	31125160			N_Shelf
cg21396341	0.0172069	0.000743673	4.79228e-41	11	94468416
cg12262070	0.0209438	0.000905341	4.86414e-41	11	119209451			N_Shore
cg17421143	0.0216173	0.000934527	4.89436e-41	11	43604527			S_Shore
cg15782852	0.0237622	0.00102738	4.94375e-41	11	2742507	KCNQ1;KCNQ1	Body;Body
cg01066680	0.0143614	0.000620931	4.94535e-41	5	139532157
cg06609098	0.0215213	0.00093053	4.96094e-41	11	61248435	C11orf66;C11orf66	TSS200;TSS200
cg27632402	0.0271399	0.00117362	5.01572e-41	6	106957404			N_Shore
cg00857907	0.0150831	0.000652351	5.08071e-41	2	202896898			N_Shore
cg03724368	-0.032274	0.00139617	5.17175e-41	17	56024688
cg11842426	0.0297588	0.00128778	5.31131e-41	12	95010321	TMCC3;TMCC3	TSS1500;Body
cg08077104	-0.0280766	0.00121502	5.32501e-41	9	98793929			S_Shelf
cg07425824	0.0145367	0.000629266	5.45445e-41	16	69451547
cg09214412	0.0176192	0.000762807	5.51574e-41	15	93614970	RGMA;RGMA;RGMA;RGMA;RGMA;RGMA	Body;Body;Body;Body;Body;Body	N_Shore
cg08287903	-0.0196608	0.000851394	5.62185e-41	4	115524813	UGT8	5'UTR	S_Shelf
cg15031409	0.00999209	0.000432728	5.6525e-41	1	10723630	CASZ1;CASZ1	Body;Body	N_Shore
cg18532481	-0.0229441	0.000993748	5.70294e-41	2	86264388	POLR1A	Body
cg20322977	0.0144206	0.000624594	5.71183e-41	10	94821085	CYP26C1	1stExon	Island
cg12835908	0.0212965	0.000922464	5.74246e-41	21	44062563
cg14707453	-0.0268829	0.0011646	5.80474e-41	2	231035504	SP110;SP110	Body;Body
cg07773234	0.0327585	0.00141923	5.83542e-41	6	35480755	TULP1;TULP1	TSS200;TSS200	S_Shore
cg09967440	-0.0169689	0.000735294	5.92326e-41	10	127444969	C10orf137	Body
cg13508444	-0.0197109	0.000854175	5.95962e-41	15	74897858
cg23912233	0.0216355	0.000937624	5.9849e-41	6	91007229	BACH2;BACH2	TSS1500;TSS1500	S_Shore
cg15267250	0.0153743	0.000666642	6.2552e-41	3	128146064			S_Shore
cg01952313	0.0324912	0.00140892	6.28281e-41	13	36050881	MIR548F5;NBEA;MAB21L1	Body;Body;TSS200	N_Shore
cg04696980	0.0238765	0.00103541	6.30958e-41	19	2586206	GNG7	5'UTR	N_Shelf
cg19363669	0.0221299	0.000959679	6.31359e-41	7	752624	PRKAR1B;PRKAR1B;PRKAR1B;PRKAR1B;PRKAR1B;PRKAR1B	TSS200;5'UTR;5'UTR;TSS1500;5'UTR;5'UTR	S_Shore
cg19356311	-0.0188573	0.000817799	6.33633e-41	1	1856073			N_Shelf
cg14917706	-0.0244257	0.00105931	6.3496e-41	8	27751531	SCARA5	Body
cg16329304	0.0196259	0.000851194	6.37499e-41	17	4503621	SMTNL2;SMTNL2	Body;Body	S_Shelf
cg08456674	0.0263697	0.0011437	6.3865e-41	4	13297106
cg02417033	-0.0182992	0.000793856	6.50769e-41	21	37851847	CLDN14;CLDN14;CLDN14;CLDN14;CLDN14;CLDN14	5'UTR;1stExon;1stExon;5'UTR;5'UTR;5'UTR
cg04752401	0.0188749	0.000818906	6.55818e-41	1	16498565
cg20293942	0.0300968	0.00130587	6.5956e-41	13	50701256			Island
cg03064887	0.0267825	0.00116219	6.6494e-41	2	202888811
cg02927448	-0.0135521	0.000588128	6.70044e-41	12	100532162	UHRF1BP1L;UHRF1BP1L	Body;Body	N_Shelf
cg13803234	0.01749	0.000759098	6.75561e-41	14	68830813	RAD51L1;RAD51L1;RAD51L1	Body;Body;Body
cg23501051	0.0299802	0.00130122	6.76823e-41	11	19736912	LOC100126784;NAV2;NAV2;NAV2	TSS1500;Body;Body;Body	S_Shore
cg08023684	0.0278206	0.00120755	6.79566e-41	10	121446563
cg20751189	0.0161359	0.00070043	6.83767e-41	10	80626218
cg17977470	0.0331806	0.00144042	6.87802e-41	17	7758854	TMEM88	Body	Island
cg23970377	0.0159819	0.000693811	6.88957e-41	3	52336681
cg20481837	0.0361717	0.00157036	6.9144e-41	4	151501627	MAB21L2;LRBA	TSS1500;Body	S_Shore
cg20848842	0.0184633	0.000801715	7.01568e-41	17	61228722	TANC2;MIR548W	Body;Body
cg15768226	0.0270118	0.0011731	7.11176e-41	20	55965245	RBM38;RBM38	TSS1500;TSS1500	Island
cg14382428	-0.0244884	0.00106367	7.197e-41	12	40624118	LRRK2	Body
cg12129499	0.0143476	0.000623325	7.31866e-41	3	193781601
cg21117965	0.010957	0.000476149	7.48053e-41	2	220325369	SPEG	Body
cg26286901	-0.0127702	0.00055509	7.64373e-41	8	22595307	PEBP4	Body
cg13515269	0.0409234	0.00177892	7.66963e-41	12	26274368	BHLHE41	3'UTR	N_Shore
cg14673194	0.0223407	0.00097116	7.68335e-41	17	80132900	CCDC57	Body
cg11673283	-0.0273635	0.00118988	7.88048e-41	11	68066053
cg01782633	0.0113674	0.000494374	7.97469e-41	18	8717397	MTCL1;MTCL1	1stExon;5'UTR
cg07582229	-0.0223938	0.00097397	8.01204e-41	12	22171966
cg14543255	0.0252432	0.00109835	8.28222e-41	17	8905775			N_Shore
cg13120357	-0.0316091	0.00137544	8.33886e-41	22	24463828	CABIN1;CABIN1;CABIN1	Body;Body;Body
cg10575367	0.0280058	0.00121867	8.34939e-41	16	2801914	LOC100128788;SRRM2	Body;TSS1500	Island
cg08008144	-0.0233496	0.00101633	8.53579e-41	8	1983127
cg12625918	-0.0213415	0.000928972	8.57193e-41	8	4101295	CSMD1	Body
cg22171758	0.0220258	0.000958824	8.61845e-41	12	54146133			S_Shore
cg09047734	0.0366067	0.00159358	8.62965e-41	16	85202191			N_Shore
cg19678968	-0.0229152	0.000997655	8.69743e-41	8	59185164
cg14716058	0.0161755	0.000704295	8.76363e-41	2	159987950	TANC1;TANC1	Body;Body
cg27286609	0.0195776	0.000852451	8.78482e-41	11	12141744	MICAL2	5'UTR
cg19731612	0.0281199	0.00122453	8.86436e-41	5	176559334	NSD1;NSD1	TSS1500;TSS1500	Island
cg12580783	0.0268108	0.00116755	8.8768e-41	12	49362475	WNT10B	Body	N_Shore
cg24724587	0.0255984	0.00111482	8.92442e-41	1	86044103	DDAH1	TSS200	S_Shore
cg25901248	0.0278531	0.00121305	8.93968e-41	13	36045525	NBEA	Body	N_Shore
cg01438839	0.0138778	0.000604409	8.9554e-41	3	193594856
cg10099827	0.0245116	0.00106765	9.02735e-41	16	85551514			Island
cg02302005	0.0159835	0.000696194	9.03436e-41	1	6971479	CAMTA1	Body
cg06783429	0.0288262	0.00125567	9.08366e-41	7	127673038	SND1	Body	S_Shore
cg25320328	0.0249023	0.00108489	9.18112e-41	1	92953037	GFI1;GFI1	TSS1500;TSS1500	S_Shore
cg10216111	0.0208571	0.000908667	9.19221e-41	2	43298734			S_Shelf
cg21708551	0.0420538	0.00183222	9.22711e-41	11	126029690
cg21249371	0.0364793	0.0015896	9.35015e-41	12	122019117	KDM2B;KDM2B	TSS200;TSS1500	S_Shore
cg25630910	-0.0232046	0.00101117	9.36753e-41	12	123753186	CDK2AP1	Body	N_Shore
cg16396919	0.0261332	0.00113887	9.42092e-41	12	54521807	LOC400043	Body	S_Shore
cg21410595	0.0226181	0.000985788	9.50132e-41	17	42625246
cg11512608	0.0194371	0.000847234	9.58089e-41	11	73357276	PLEKHB1;PLEKHB1;PLEKHB1;PLEKHB1;PLEKHB1;PLEKHB1	5'UTR;1stExon;5'UTR;TSS1500;TSS1500;1stExon
cg00211661	-0.0194568	0.000848136	9.61906e-41	11	72433619	ARAP1;ARAP1;ARAP1	Body;TSS1500;TSS1500
cg06402330	0.0245654	0.00107094	9.70648e-41	7	100199982	PCOLCE;PCOLCE	1stExon;5'UTR	N_Shore
cg16277776	0.0152627	0.000665408	9.73281e-41	1	1490676	SSU72	Body	S_Shore
cg12238593	-0.0300878	0.00131195	9.86359e-41	6	26440340	BTN3A3;BTN3A3	TSS1500;TSS1500
cg10981598	0.0178048	0.000776474	9.98051e-41	20	36148699	BLCAP;BLCAP;BLCAP;BLCAP;NNAT;NNAT;BLCAP	5'UTR;5'UTR;5'UTR;5'UTR;TSS1500;TSS1500;5'UTR	Island
cg06161697	0.0258443	0.00112719	1.00622e-40	1	243638035	SDCCAG8	Body	Island
cg08920032	0.0206053	0.000898707	1.007e-40	15	99332004	IGF1R	Body
cg12010413	0.0182813	0.000797413	1.01403e-40	2	138851802
cg02820318	-0.0175616	0.000766052	1.01755e-40	9	135331299	C9orf171;C9orf171	Body;Body
cg05261471	0.0208538	0.000909847	1.03466e-40	11	85566741	CCDC83;CCDC83	5'UTR;5'UTR	S_Shore
cg27233834	-0.0304842	0.00133007	1.03812e-40	14	100764164	SLC25A29;SLC25A29;SLC25A29;SLC25A29	Body;5'UTR;5'UTR;5'UTR
cg01751275	0.019727	0.000860788	1.04467e-40	2	87945429
cg06184109	0.0185301	0.000808713	1.06095e-40	3	187455006	BCL6;BCL6	5'UTR;TSS1500	N_Shore
cg08248188	0.0333143	0.0014541	1.07043e-40	6	16167740
cg17845070	0.0314855	0.00137435	1.07505e-40	2	236665216	AGAP1;AGAP1;AGAP1	Body;Body;Body
cg20438472	0.0269921	0.00117826	1.07834e-40	3	184293365	EPHB3	Body	S_Shelf
cg25003924	0.016338	0.000713255	1.08681e-40	15	52861754	ARPP19	TSS1500	S_Shore
cg26212328	0.0303963	0.00132706	1.09195e-40	12	46767665	SLC38A2	TSS1500	S_Shore
cg02092885	-0.0221456	0.000966858	1.09285e-40	17	29379458
cg15848159	0.0205924	0.000899059	1.09428e-40	4	85791643	WDFY3;WDFY3	5'UTR;5'UTR
cg07668501	0.0289803	0.00126545	1.10655e-40	16	86766712
cg03594550	0.0303258	0.00132448	1.12593e-40	2	5837929	SOX11;SOX11	3'UTR;1stExon	S_Shore
cg08125181	0.026092	0.00113957	1.12599e-40	4	41361743	LIMCH1;LIMCH1;LIMCH1	TSS1500;TSS1500;TSS1500	N_Shore
cg21808526	0.0260367	0.00113717	1.12712e-40	22	28172750	MN1	Body
cg14282114	-0.0282834	0.0012353	1.12726e-40	9	76892545	MIR6130	Body
cg27411001	0.0285447	0.00124693	1.14358e-40	10	80684253
cg04580996	-0.0302738	0.00132253	1.14798e-40	2	65644214	SPRED2	Body
cg16111488	0.0235184	0.00102743	1.14934e-40	7	141404769	FLJ40852	Body	S_Shelf
cg19899008	0.0281658	0.00123077	1.17371e-40	16	68003657	SLC12A4;SLC12A4;SLC12A4	TSS1500;TSS1500;TSS1500	Island
cg11327194	0.0254487	0.00111209	1.17795e-40	11	61521905	MYRF;MYRF;DKFZP434K028	Body;TSS1500;Body	S_Shore
cg04130557	0.0281743	0.00123152	1.20277e-40	4	186760378	SORBS2	5'UTR
cg10700076	0.0163943	0.000716665	1.21078e-40	15	69707986	KIF23;KIF23;KIF23	5'UTR;Body;Body	S_Shore
cg08623314	-0.0234053	0.00102323	1.2194e-40	7	40011792	CDK13;CDK13	Body;Body
cg08489732	0.0131981	0.000577143	1.24514e-40	15	66923544	LINC01169	Body
cg24720008	0.0205108	0.000897012	1.25535e-40	10	44788044			N_Shore
cg04474173	0.0183663	0.000803239	1.25698e-40	14	101242364
cg22434594	0.022061	0.000965015	1.27734e-40	17	47072339			N_Shore
cg06104799	0.0176143	0.000770649	1.29696e-40	3	111389073
cg15734764	-0.0118943	0.000520427	1.30453e-40	10	134266555			N_Shore
cg09865068	0.0234075	0.0010242	1.30659e-40	5	149112270	MIR378A;PPARGC1B;PPARGC1B	TSS200;Body;Body	S_Shore
cg06673951	-0.0206451	0.000903423	1.3173e-40	1	16642019	FBXO42	5'UTR
cg02720566	-0.0136446	0.000597154	1.32996e-40	19	18230196	MAST3	Body	S_Shore
cg14562325	-0.0205015	0.000897309	1.33774e-40	3	158526977	MFSD1;MFSD1;MFSD1;MFSD1;MFSD1;MFSD1;MFSD1;MFSD1;MFSD1;MFSD1	ExonBnd;ExonBnd;ExonBnd;ExonBnd;ExonBnd;Body;Body;Body;Body;Body
cg16920812	0.0234437	0.0010264	1.372e-40	5	14179096	TRIO	Body
cg13131455	0.0183074	0.000801763	1.4055e-40	7	149467944	ZNF467	Body	N_Shore
cg26141623	0.0328384	0.00143838	1.42441e-40	10	34692685	PARD3;PARD3;PARD3;PARD3;PARD3;PARD3;PARD3;PARD3;PARD3;PARD3;PARD3	Body;Body;Body;Body;Body;Body;Body;Body;Body;Body;Body
cg15712510	-0.02532	0.0011094	1.46054e-40	2	238418692	MLPH;MLPH	Body;Body
cg10223061	0.0239186	0.00104814	1.47611e-40	2	219282414	VIL1	TSS1500
cg11134437	0.0219048	0.00095995	1.48389e-40	1	46872713	FAAH	Body
cg03566787	-0.0191139	0.000837663	1.48646e-40	11	47517381	CUGBP1;CUGBP1	TSS1500;5'UTR
cg07561192	-0.0247944	0.00108666	1.49187e-40	7	29203827	CHN2	Body
cg05888252	0.0229311	0.00100522	1.51929e-40	1	175857819
cg25365214	0.0230305	0.00100966	1.52977e-40	10	81070954	ZMIZ1	Body
cg22948745	-0.0179937	0.000788884	1.53526e-40	8	139700295	COL22A1	Body
cg09598552	0.0261257	0.00114544	1.53924e-40	10	73417893	CDH23	Body
cg13151789	-0.0239618	0.00105062	1.54477e-40	4	1962453	WHSC1;WHSC1;WHSC1;WHSC1	Body;Body;Body;Body
cg15259593	0.0377476	0.00165565	1.58974e-40	13	36050705	MAB21L1;MAB21L1;NBEA;MIR548F5;NBEA	1stExon;5'UTR;TSS200;Body;Body	N_Shore
cg25460807	0.0158884	0.000696919	1.59651e-40	8	21908022			S_Shelf
cg00238698	0.0287538	0.00126131	1.6045e-40	9	128604965	PBX3;PBX3;PBX3;PBX3	Body;Body;Body;Body
cg07167423	0.0291085	0.001277	1.61723e-40	1	36042986	TFAP2E	Body	Island
cg00527307	0.022396	0.000982539	1.61986e-40	13	34208894
cg01883155	0.0334328	0.00146709	1.65136e-40	17	74565009	ST6GALNAC2	Body
cg02477448	0.0201538	0.000884477	1.66644e-40	22	38199880	H1F0	TSS1500	N_Shore
cg12166060	-0.0250306	0.00109867	1.68663e-40	10	5276208
cg18404706	0.0333359	0.00146325	1.68964e-40	19	18761564	KLHL26	Body	Island
cg10030598	0.0279832	0.00122847	1.70903e-40	4	88928147	PKD2	TSS1500	N_Shore
cg07276244	0.0316507	0.00138952	1.71415e-40	3	27147480
cg01057635	0.0152967	0.000671564	1.71628e-40	1	46914672			S_Shore
cg18552347	-0.0300778	0.00132058	1.72593e-40	7	75609532	POR	Body
cg00713400	0.0293913	0.00129052	1.73495e-40	7	22233206	RAPGEF5	Body
cg08179120	0.028046	0.00123166	1.75886e-40	19	46997700	PNMAL2;PPP5D1	1stExon;Body	Island
cg08569517	0.0192555	0.000845847	1.79791e-40	19	2424793	TMPRSS9	Body	Island
cg02779913	-0.0216764	0.000952318	1.81716e-40	17	40088680	TTC25	Body	S_Shore
cg23089225	-0.0225875	0.000992366	1.82032e-40	15	67440902	SMAD3;SMAD3;SMAD3	5'UTR;Body;Body
cg08115149	-0.016669	0.000732454	1.84307e-40	6	136607722	BCLAF1;BCLAF1;BCLAF1;BCLAF1	5'UTR;5'UTR;5'UTR;5'UTR	N_Shelf
cg18494668	0.0230081	0.00101116	1.8678e-40	17	873619	NXN	Body
cg23717517	-0.0230895	0.0010148	1.87579e-40	12	25207864	LRMP;LRMP;LRMP	5'UTR;5'UTR;5'UTR
cg11091478	-0.0248734	0.0010932	1.87597e-40	1	173421266	LOC100506023;LOC101928673	Body;Body
cg22043381	0.0189753	0.000834101	1.89926e-40	8	123850540	ZHX2	5'UTR
cg12813711	0.0152415	0.0006701	1.92792e-40	2	8395195
cg14043335	-0.0213752	0.000939777	1.92897e-40	19	18607546	ELL	Body
cg06173889	0.026172	0.00115071	1.93384e-40	2	5835853	SOX11;SOX11	3'UTR;1stExon	N_Shore
cg12390360	-0.0363609	0.00159917	1.98243e-40	15	43171801	TTBK2	5'UTR
cg15826444	0.025623	0.00112711	2.01071e-40	2	20767574
cg14640762	-0.0220486	0.000970018	2.03459e-40	2	65020618
cg06110522	0.0204128	0.00089806	2.03636e-40	17	4854972	ENO3;ENO3;ENO3	5'UTR;5'UTR;5'UTR	S_Shore
cg04251208	0.0259606	0.00114216	2.039e-40	19	3458194	NFIC;NFIC	Body;Body	S_Shore
cg00067720	-0.0230533	0.00101426	2.04063e-40	5	67521141	PIK3R1	TSS1500
cg26815815	-0.0285326	0.00125565	2.08409e-40	22	34249925	LARGE;LARGE	5'UTR;5'UTR
cg11851174	0.0305042	0.00134344	2.21646e-40	17	17712609	RAI1	Body	N_Shore
cg04234543	0.0200688	0.000883861	2.21827e-40	1	156638610	NES	3'UTR
cg27339426	-0.0209518	0.000922756	2.21999e-40	3	134013359
cg23320654	0.013258	0.00058413	2.28906e-40	17	63554996	AXIN2	5'UTR	N_Shore
cg22727572	0.0489198	0.00215554	2.3068e-40	2	63272334	LOC100132215;EHBP1;EHBP1;EHBP1;EHBP1	Body;Body;Body;Body;Body	Island
cg12751948	0.00917414	0.000404246	2.31066e-40	10	133794454	BNIP3	Body	Island
cg13396821	0.0191431	0.000843561	2.32073e-40	1	154812952	KCNN3;KCNN3	Body;Body
cg00449482	-0.0193773	0.000854037	2.35563e-40	19	56187915	EPN1;EPN1;EPN1	TSS200;5'UTR;5'UTR	S_Shore
cg20813589	0.0279591	0.00123264	2.41285e-40	11	504930	RNH1;RNH1;RNH1;RNH1;RNH1;RNH1;RNH1;RNH1	5'UTR;5'UTR;5'UTR;5'UTR;5'UTR;5'UTR;5'UTR;5'UTR	N_Shore
cg20218124	-0.0383376	0.00169025	2.4189e-40	1	241695383	KMO	TSS200
cg25021575	0.0277246	0.0012225	2.44457e-40	13	77461919	KCTD12	TSS1500	S_Shore
cg23717186	0.0154046	0.000679311	2.46116e-40	1	226924311	ITPKB	Body	N_Shore
cg07083806	0.0144312	0.000636542	2.51034e-40	2	16083276	MYCN;MYCNOS	Body;TSS1500	S_Shore
cg11242444	-0.0159669	0.000704389	2.54223e-40	11	16904755	PLEKHA7	Body
cg26721526	-0.0306485	0.00135212	2.54889e-40	2	183582338	DNAJC10;DNAJC10;DNAJC10;DNAJC10;DNAJC10	5'UTR;5'UTR;Body;Body;Body	S_Shore
cg02797569	0.0215764	0.000952015	2.57729e-40	7	100200009	PCOLCE;PCOLCE	1stExon;5'UTR	N_Shore
cg19897409	0.0241811	0.00106705	2.59694e-40	6	157247057	ARID1B;ARID1B	Body;Body
cg07672908	0.0161441	0.000712413	2.60294e-40	4	174912114
cg01964856	0.0171249	0.000755883	2.65603e-40	16	1034270	SOX8	Body	Island
cg09003490	-0.0391041	0.0017263	2.68901e-40	4	74606347	CXCL8;CXCL8	5'UTR;1stExon
cg05378358	-0.0201818	0.000890978	2.69576e-40	1	1261040	CPSF3L;CPSF3L;CPSF3L;CPSF3L;CPSF3L;CPTP	TSS1500;TSS1500;TSS1500;TSS1500;TSS1500;5'UTR	N_Shore
cg20131968	-0.0181576	0.000801618	2.69688e-40	17	61850012	CCDC47	5'UTR	N_Shore
cg17841440	0.0161177	0.000711626	2.7172e-40	19	1861356	KLF16	Body	N_Shore
cg17083685	-0.0402912	0.00177895	2.71943e-40	13	90053523
cg09490638	0.0144716	0.000638985	2.73003e-40	9	132971439	NCS1;NCS1	Body;Body
cg16245911	0.0183712	0.000811171	2.7307e-40	10	99474941	MARVELD1;MARVELD1	1stExon;3'UTR	S_Shore
cg06912033	0.019505	0.000861338	2.75781e-40	1	246953153	LINC01341	Body	S_Shore
cg05343480	0.0240796	0.00106345	2.77816e-40	7	149463219	ZNF467	Body	Island
cg06167894	0.022605	0.000998402	2.79508e-40	7	100199826	PCOLCE;PCOLCE-AS1	TSS200;Body	N_Shore
cg15561647	0.0339293	0.00149859	2.79918e-40	13	36050713	MAB21L1;MAB21L1;NBEA;MIR548F5;NBEA	1stExon;5'UTR;TSS200;Body;Body	N_Shore
cg04934382	0.0335625	0.00148245	2.80879e-40	17	77766335			Island
cg00187837	-0.0232831	0.00102851	2.82998e-40	2	102721024	IL1R1	5'UTR
cg10957359	-0.023472	0.00103707	2.87874e-40	4	107696650
cg11308114	0.0259883	0.00114839	2.90647e-40	3	32821930			N_Shore
cg20893180	0.0114215	0.00050473	2.92094e-40	8	36957379
cg01355282	-0.0209256	0.00092484	2.94895e-40	17	40264320	DHX58	5'UTR
cg14759565	0.0222052	0.000981421	2.95584e-40	11	65360123			Island
cg07324557	0.0128544	0.000568167	2.96992e-40	18	46100254	CTIF;CTIF	5'UTR;5'UTR
cg20046472	-0.0230007	0.00101669	2.98134e-40	14	102281504	PPP2R5C;PPP2R5C;PPP2R5C;PPP2R5C;PPP2R5C	Body;Body;Body;Body;Body
cg02606058	0.0249244	0.00110179	2.99712e-40	16	67195658	FBXL8	5'UTR	Island
cg14439622	0.0186078	0.000822752	3.0534e-40	18	19752292	GATA6	Body	Island
cg11227853	0.0215928	0.000954774	3.06347e-40	21	36218936	RUNX1;RUNX1;RUNX1	Body;Body;Body
cg17441455	0.0208177	0.000920537	3.07249e-40	8	38831543	HTRA4	TSS200	N_Shore
cg01930719	-0.0302539	0.00133807	3.12445e-40	16	67575562	FAM65A	Body	S_Shelf
cg02091428	-0.0236189	0.00104476	3.1587e-40	16	71662998	MARVELD3;MARVELD3;MARVELD3	Body;Body;Body	S_Shelf
cg17539151	0.0153999	0.000681224	3.16804e-40	2	232235334
cg04661709	0.0141754	0.000627076	3.17547e-40	9	124360264	DAB2IP	Body	N_Shore
cg17128799	0.0190658	0.000843464	3.19178e-40	1	2458466	PANK4	TSS1500	S_Shore
cg07244713	-0.0206292	0.000912669	3.20329e-40	5	2840784
cg19585100	0.0199121	0.000880995	3.21869e-40	14	73703023	PAPLN	TSS1500	N_Shore
cg26051413	0.0181923	0.000804922	3.22408e-40	11	2292902	ASCL2	TSS1500	Island
cg15329288	-0.0230589	0.00102028	3.23237e-40	3	177128959
cg06323332	-0.0206053	0.000911752	3.24357e-40	16	4714229	MGRN1;MGRN1;MGRN1;MGRN1	Body;Body;Body;Body
cg13800813	0.0255783	0.0011318	3.24434e-40	3	195637250	TNK2	TSS1500	S_Shore
cg26197924	0.0143834	0.000636514	3.27218e-40	10	105466801	SH3PXD2A	Body
cg15694987	0.0222383	0.000984135	3.27685e-40	8	119125345	EXT1	TSS1500	S_Shore
cg22966967	0.0203759	0.000901742	3.28433e-40	10	72977761	UNC5B-AS1;UNC5B;UNC5B	Body;Body;Body	Island
cg20972255	0.0172041	0.000761391	3.2907e-40	4	77723244			Island
cg24551459	0.0144214	0.000638326	3.32771e-40	17	40308110	RAB5C;RAB5C	TSS1500;TSS1500	S_Shore
cg13169132	0.0226182	0.00100138	3.39235e-40	1	1362340	TMEM88B	Body	N_Shore
cg04468741	0.0183635	0.000813022	3.39697e-40	11	12181467	MICAL2	5'UTR
cg14505810	-0.0230092	0.00101871	3.39966e-40	9	102873778	INVS;INVS;INVS	Body;Body;Body
cg19844718	-0.021176	0.000937686	3.44012e-40	16	89477562	ANKRD11;ANKRD11;ANKRD11;ANKRD11	Body;5'UTR;5'UTR;5'UTR
cg26820411	0.0276006	0.00122231	3.47189e-40	4	174857286
cg05036929	-0.0151882	0.000672622	3.47244e-40	3	52445716	PHF7;PHF7	TSS1500;5'UTR	S_Shore
cg23528037	0.0197314	0.00087382	3.4725e-40	17	7758581	TMEM88	1stExon	N_Shore
cg06868474	0.015776	0.000698762	3.51588e-40	11	46401059	MDK;DGKZ;DGKZ;DGKZ;DGKZ;DGKZ;DGKZ;DGKZ	TSS1500;Body;Body;Body;Body;Body;Body;Body	N_Shore
cg00952960	-0.0164762	0.000729807	3.52833e-40	7	55477450	LANCL2	Body
cg27511824	0.0161006	0.000713229	3.55201e-40	1	205470209			N_Shelf
cg11105292	0.0266212	0.00117964	3.64214e-40	7	32802564			S_Shore
cg19925475	0.0215091	0.000953293	3.69916e-40	19	10464767	TYK2	Body	Island
cg20608100	0.0240093	0.00106416	3.71581e-40	19	39797750	LRFN1	3'UTR	N_Shore
cg02394395	0.0205065	0.000909085	3.77579e-40	10	94825257	CYP26C1	Body	N_Shore
cg13901453	0.0167947	0.000744627	3.81351e-40	20	36148375	BLCAP;BLCAP;BLCAP;BLCAP;NNAT;NNAT;BLCAP	5'UTR;5'UTR;5'UTR;5'UTR;TSS1500;TSS1500;5'UTR	N_Shore
cg02635407	-0.015296	0.000678187	3.81592e-40	4	8200549	SH3TC1	TSS1500
cg05642789	0.0354543	0.00157236	3.89557e-40	1	1564482	MIB2;MIB2;MIB2;MIB2;MIB2;MIB2	Body;Body;Body;Body;Body;Body	Island
cg12447051	-0.0245163	0.00108742	3.94037e-40	4	74606117	CXCL8	TSS200
cg02097253	0.0194	0.000860523	3.9534e-40	19	14253416	LOC100507373	Body
cg04011795	0.026469	0.00117417	3.97687e-40	7	37157001	ELMO1;ELMO1;ELMO1	Body;Body;Body
cg02059849	0.0175116	0.000776844	3.98763e-40	8	142437898	PTP4A3;PTP4A3	Body;Body	N_Shore
cg06454982	0.0209393	0.000929228	4.10308e-40	11	74990502	ARRB1;ARRB1	Body;Body
cg02361903	0.0263214	0.00116814	4.12394e-40	1	110452616	CSF1;CSF1;CSF1;CSF1	TSS1500;TSS1500;TSS1500;TSS1500	N_Shore
cg26549330	-0.0174826	0.000775945	4.15298e-40	22	46471442			S_Shelf
cg10449725	0.01989	0.000883037	4.24651e-40	2	74209160	DGUOK-AS1;DGUOK-AS1	TSS1500;TSS1500	N_Shelf
cg06382539	0.0166538	0.000739427	4.2752e-40	12	26276868	BHLHE41	Body	N_Shore
cg05392244	0.0229137	0.00101737	4.27849e-40	6	1575286
cg23183280	0.034438	0.00152923	4.31877e-40	8	29380000
cg09113474	0.0226268	0.00100479	4.33333e-40	6	1601369			N_Shore
cg13470160	0.0307711	0.0013666	4.36876e-40	9	99380032	CDC14B;CDC14B	Body;Body	N_Shore
cg02352240	0.00423664	0.000188204	4.46051e-40	16	51188372			Island
cg23687466	0.0299851	0.00133212	4.48599e-40	11	504937	RNH1;RNH1;RNH1;RNH1;RNH1;RNH1;RNH1;RNH1	5'UTR;5'UTR;5'UTR;5'UTR;5'UTR;5'UTR;5'UTR;5'UTR	N_Shore
cg06623218	0.0213644	0.000949216	4.5157e-40	7	27277579			N_Shore
cg17608585	0.0221234	0.00098303	4.54978e-40	17	79359147	LOC100130370;LOC100130370	1stExon;5'UTR	N_Shore
cg07832192	-0.022264	0.00098937	4.58451e-40	12	105599960	APPL2;APPL2;APPL2	Body;Body;Body
cg19620086	0.0275211	0.00122299	4.58549e-40	12	46768016	SLC38A2	TSS1500	S_Shore
cg09374175	0.0185576	0.000824851	4.66913e-40	10	35682501	CCNY;CCNY;CCNY;CCNY;CCNY	5'UTR;5'UTR;5'UTR;Body;Body
cg07269906	0.0227183	0.0010099	4.7138e-40	19	38480549	SIPA1L3	5'UTR
cg19587318	0.0242136	0.00107649	4.75229e-40	19	45260353	BCL3	Body	Island
cg08010094	0.0192353	0.000855169	4.75502e-40	2	139539001	NXPH2	TSS1500	S_Shore
cg14174719	0.0176707	0.000785723	4.81092e-40	1	28599974	SESN2	Body
cg19374905	0.0157138	0.000698718	4.81549e-40	2	218843194			N_Shore
cg04624514	0.0249212	0.00110813	4.81833e-40	3	129487836	TMCC1;TMCC1	Body;Body
cg23404101	0.0297698	0.00132374	4.82199e-40	17	7758171	TMEM88	TSS1500	N_Shore
cg01557754	0.0221597	0.00098548	4.87343e-40	17	7342661	FGF11	TSS200	N_Shore
cg01078772	-0.03839	0.00170738	4.89741e-40	20	30920486	KIF3B	3'UTR
cg26680989	0.0198322	0.000882108	4.93338e-40	16	85560739
cg01389386	0.0158984	0.000707429	5.10185e-40	16	70471055	ST3GAL2	5'UTR	N_Shore
cg23757721	0.0220612	0.000981669	5.10683e-40	20	36148604	BLCAP;BLCAP;BLCAP;BLCAP;NNAT;NNAT;BLCAP	5'UTR;5'UTR;5'UTR;5'UTR;TSS1500;TSS1500;5'UTR	Island
cg26947919	-0.020438	0.000909536	5.1515e-40	20	42573910	TOX2;TOX2;TOX2;TOX2	TSS1500;Body;5'UTR;5'UTR
cg21139713	0.0175084	0.000779288	5.21813e-40	1	27675587	SYTL1	Body	N_Shore
cg12505390	-0.0118824	0.000528923	5.25334e-40	17	4848355	RNF167	3'UTR	N_Shelf
cg07441190	0.0194331	0.000865096	5.28737e-40	22	27506823
cg17153935	0.0178179	0.000793197	5.28914e-40	15	61194652	RORA	Body
cg17280106	0.0132881	0.000591592	5.32299e-40	17	77767084			Island
cg21838200	0.0318326	0.00141744	5.39828e-40	1	90376657	LRRC8D;LRRC8D	5'UTR;5'UTR
cg10904972	0.0206535	0.000919682	5.40762e-40	11	119227328	USP2;USP2	3'UTR;3'UTR	Island
cg12857875	0.0130641	0.000581758	5.42936e-40	2	239047191	KLHL30	TSS200	N_Shore
cg10400174	-0.0126645	0.000564002	5.45851e-40	14	101495758	MIR494	TSS1500
cg04837676	-0.0195488	0.00087062	5.47427e-40	17	80205114	CSNK1D;CSNK1D;CSNK1D	Body;Body;Body	N_Shore
cg04491342	-0.0216049	0.000962233	5.49451e-40	10	79240038	KCNMA1;KCNMA1;KCNMA1;KCNMA1;KCNMA1;KCNMA1	Body;Body;Body;Body;Body;Body
cg14894583	0.0246919	0.00110004	5.62162e-40	10	114929050			S_Shelf
cg18131141	0.031891	0.00142084	5.648e-40	1	36043002	TFAP2E	Body	Island
cg02414981	0.016451	0.000733002	5.68661e-40	5	149510737	PDGFRB	Body	N_Shore
cg06438724	-0.0193926	0.000864183	5.74723e-40	15	49089383	CEP152;CEP152	Body;Body
cg03389701	0.0221673	0.000988032	5.8418e-40	13	51418221	DLEU7	TSS1500	S_Shore
cg26921657	0.0183566	0.000818244	5.87633e-40	21	44868906	C21orf125	TSS1500
cg13970113	-0.0134402	0.000599181	5.94591e-40	12	63314036	PPM1H	Body
cg08211145	0.0258233	0.00115126	5.95353e-40	7	82074180	CACNA2D1	TSS1500	S_Shore
cg15852826	-0.0182048	0.000811726	6.02544e-40	6	31528915
cg04274990	0.0154881	0.000690647	6.06386e-40	16	27611319	KIAA0556	Body
cg18696449	0.021188	0.000944993	6.15528e-40	1	150121027	PLEKHO1;PLEKHO1;PLEKHO1	TSS1500;TSS1500;TSS1500	N_Shore
cg13038847	0.0336721	0.00150211	6.26301e-40	22	28073997			Island
cg12869240	0.0105165	0.000469167	6.29233e-40	10	127569973	DHX32	TSS200
cg17034331	0.0185304	0.000826761	6.33672e-40	5	77146318			N_Shore
cg08534055	-0.0170431	0.000760429	6.35452e-40	16	9190392	C16orf72	Body	S_Shelf
cg23430652	0.0131111	0.000585057	6.411e-40	1	1565027	MIB2;MIB2;MIB2;MIB2;MIB2;MIB2	Body;Body;Body;Body;Body;Body	Island
cg06467600	0.0170197	0.000759502	6.43215e-40	11	45693055
cg25712981	0.0129734	0.000578938	6.43488e-40	20	36148775	BLCAP;BLCAP;BLCAP;BLCAP;NNAT;NNAT;BLCAP	5'UTR;5'UTR;5'UTR;5'UTR;TSS1500;TSS1500;5'UTR	Island
cg25387812	0.015595	0.000695963	6.46098e-40	1	44554657
cg22491268	0.0122645	0.000547461	6.58598e-40	8	38831628	HTRA4	TSS200	Island
cg06389392	-0.0216603	0.000966887	6.59534e-40	4	25771407	SEL1L3;SEL1L3;SEL1L3	Body;Body;Body
cg05460956	0.0211157	0.000942693	6.6615e-40	1	9760780	PIK3CD	5'UTR
cg08973688	-0.0158123	0.000705986	6.70619e-40	17	47983990			N_Shelf
cg04163696	0.0147025	0.000656489	6.7513e-40	17	78877971	RPTOR;RPTOR	Body;Body	N_Shelf
cg14494721	0.0233161	0.0010411	6.75219e-40	12	58013636	SLC26A10	TSS200	Island
cg08772942	0.0184658	0.000824724	6.88355e-40	17	2626991			N_Shore
cg10512886	0.011582	0.000517308	6.91699e-40	12	54779367	ZNF385A;ZNF385A;ZNF385A	Body;Body;TSS1500
cg22236399	0.0152995	0.000683383	6.94349e-40	1	23163617	EPHB2;EPHB2;EPHB2;EPHB2	Body;Body;Body;Body
cg11248999	0.0168296	0.00075173	6.94402e-40	1	23067453	EPHB2;EPHB2	Body;Body
cg08908489	-0.0271491	0.00121268	6.94751e-40	14	64070613	WDR89;WDR89;WDR89	5'UTR;5'UTR;5'UTR
cg21286358	0.0150953	0.000674349	7.01502e-40	6	41659658	TFEB;TFEB;TFEB;TFEB;TFEB	Body;5'UTR;5'UTR;5'UTR;5'UTR
cg11564369	-0.0238791	0.00106711	7.20964e-40	4	105888053
cg23632432	0.022896	0.00102342	7.35415e-40	1	9380566	SPSB1	5'UTR
cg20166027	-0.0235278	0.00105171	7.37988e-40	10	51576452	NCOA4;NCOA4;NCOA4;NCOA4;NCOA4;NCOA4	1stExon;5'UTR;5'UTR;5'UTR;Body;Body	S_Shelf
cg06893785	0.017806	0.000795986	7.41125e-40	9	16705153	BNC2	Body
cg01962911	0.0256562	0.00114703	7.47363e-40	4	41361534	LIMCH1;LIMCH1;LIMCH1;LIMCH1;LIMCH1	TSS1500;TSS1500;TSS1500;TSS1500;TSS200	N_Shore
cg20213650	0.0271675	0.00121462	7.48357e-40	4	77869264			N_Shore
cg24360617	-0.0160787	0.000718915	7.53443e-40	22	39353495	APOBEC3A	TSS200
cg01361579	0.0272633	0.00121904	7.5518e-40	9	38039369	SHB	Body
cg07982208	-0.0123988	0.000554505	7.67436e-40	19	47840366	GPR77	TSS200
cg16693708	0.0135079	0.000604126	7.69259e-40	7	84732806	SEMA3D	Body
cg20389004	-0.0288461	0.00129014	7.70922e-40	12	27166048	TM7SF3	Body	N_Shore
cg19614504	0.0206443	0.000923404	7.76981e-40	12	54088760			N_Shore
cg03427058	0.0273883	0.00122538	7.93608e-40	1	1565025	MIB2;MIB2;MIB2;MIB2;MIB2;MIB2	Body;Body;Body;Body;Body;Body	Island
cg21032266	0.0262509	0.00117452	7.94975e-40	14	74186279	C14orf43;C14orf43	Body;Body	S_Shore
cg20374917	0.0148952	0.000666535	8.04244e-40	11	128603874	FLI1;FLI1	Body;5'UTR
cg07687131	0.0226283	0.00101259	8.04539e-40	12	93967580	SOCS2	Body	S_Shore
cg03879180	0.0195611	0.000875376	8.07641e-40	2	24713283			N_Shore
cg10386598	-0.0213904	0.000957275	8.10229e-40	4	26442255
cg25765981	-0.0301421	0.0013491	8.18245e-40	10	111747218	ADD3-AS1	Body
cg22242585	0.0224744	0.00100593	8.1933e-40	2	216659791
cg16119183	0.0278244	0.00124552	8.26412e-40	16	86230191	LINC01082	Body
cg05191397	-0.0179164	0.000802153	8.39136e-40	7	5437001	TNRC18	Body
cg14160968	0.0218805	0.000979688	8.42938e-40	4	77723057			N_Shore
cg02834447	0.0178203	0.000797903	8.43732e-40	2	237766048
cg24761467	0.0222434	0.00099602	8.48443e-40	11	2861204	KCNQ1;KCNQ1	Body;Body
cg17969341	-0.0156202	0.000699452	8.49443e-40	7	1500555	MICALL2	TSS1500	S_Shore
cg15920791	0.0100077	0.00044818	8.57015e-40	8	61835708			Island
cg20745590	-0.0360947	0.0016169	8.75951e-40	4	87915380	AFF1	Body
cg10511332	0.0304814	0.00136552	8.80037e-40	1	51166032	FAF1	Body
cg09643404	0.0150035	0.000672186	8.85624e-40	17	42019840	PPY	TSS200	S_Shelf
cg11268834	-0.0244422	0.00109514	8.90723e-40	2	224824500	MRPL44	Body	S_Shore
cg00881300	0.0143419	0.000642632	8.95223e-40	15	41219486			Island
cg01411786	0.0134197	0.000601332	8.98146e-40	1	201709390	NAV1;NAV1	Body;Body	Island
cg03390187	0.0202411	0.000907024	9.00095e-40	11	65256983
cg22416836	-0.0284252	0.00127383	9.03797e-40	2	231280681	SP100;SP100;SP100;SP100;SP100;SP100	TSS1500;TSS200;TSS200;TSS200;TSS200;TSS200
cg24527194	0.0251835	0.00112864	9.09265e-40	19	14073463	RFX1	3'UTR	Island
cg17749649	-0.0342194	0.00153364	9.11234e-40	12	32635437
cg26494916	0.0149498	0.000670045	9.14567e-40	5	148832884
cg03648155	0.0163643	0.000733464	9.16549e-40	10	81106771	PPIF	TSS1500	N_Shore
cg19223137	-0.0121195	0.000543281	9.26336e-40	6	121656567	TBC1D32;TBC1D32	TSS1500;TSS1500	S_Shore
cg18449021	0.0162281	0.00072755	9.36114e-40	5	107004816	EFNA5	Body	N_Shore
cg15812753	0.023624	0.00105913	9.36227e-40	2	177029813	HOXD3	5'UTR	Island
cg13848631	0.0315784	0.00141591	9.44702e-40	2	106226918	LOC285000	Body
cg22234855	0.0300926	0.00134967	9.66705e-40	19	44006148	PHLDB3	Body	Island
cg14265704	0.0204276	0.000916274	9.73617e-40	2	71131201	VAX2	Body	Island
cg04206021	-0.0259408	0.00116374	9.85597e-40	21	25340611
cg21460582	0.0211106	0.000947131	9.92312e-40	15	76005861	CSPG4	TSS1500
cg16639342	0.0220957	0.00099142	9.99771e-40	10	121173509	GRK5	Body
cg21198055	0.0239762	0.00107592	1.00909e-39	19	55860043			S_Shore
cg24802624	-0.0248255	0.00111403	1.00928e-39	14	32781004
cg00505001	0.0162673	0.000730025	1.0131e-39	13	36049807	MAB21L1;MIR548F5;NBEA	1stExon;Body;Body	Island
cg05747917	0.0152183	0.000682953	1.01352e-39	13	111182215	RAB20	Body
cg06422525	0.016453	0.0007384	1.01786e-39	1	91392504	ZNF644;ZNF644;ZNF644	Body;Body;Body
cg03016445	-0.0202345	0.000908198	1.02572e-39	4	110915704	EGF;EGF;EGF	Body;Body;Body
cg00460983	-0.0327822	0.00147145	1.02967e-39	10	91133941
cg25441207	0.023885	0.00107211	1.03084e-39	15	40163012	GPR176	Body
cg14424770	0.0228591	0.00102607	1.03126e-39	9	134135934	FAM78A	3'UTR	N_Shore
cg11700868	0.0196028	0.000880079	1.04804e-39	17	38521232	GJD3	TSS1500	S_Shore
cg26262157	-0.0175121	0.000786231	1.04978e-39	10	6214079	PFKFB3	Body
cg06212359	0.0252781	0.00113494	1.05314e-39	13	30995258	LINC01058	Body	N_Shore
cg20892245	0.0203578	0.000914076	1.05737e-39	6	15244618			N_Shore
cg09599209	-0.0252342	0.00113313	1.06505e-39	3	97636818	CRYBG3	Body
cg08590732	0.0293873	0.00131987	1.081e-39	4	77624601	SHROOM3	Body
cg04060366	0.0167186	0.000750924	1.08608e-39	6	168079025			Island
cg26396535	0.0299202	0.00134391	1.08761e-39	1	156047509	MEX3A	Body	S_Shore
cg19824894	-0.015423	0.000692844	1.10057e-39	3	156873744	CCNL1	Body	N_Shelf
cg08268887	-0.0136764	0.00061446	1.112e-39	19	49977162	FLT3LG;FLT3LG;FLT3LG;FLT3LG;FLT3LG	TSS1500;TSS1500;TSS1500;TSS1500;TSS1500
cg21323642	-0.0217375	0.000976678	1.11567e-39	22	31709724
cg14491209	0.0270216	0.00121425	1.1277e-39	2	5835821	SOX11;SOX11	1stExon;3'UTR	S_Shore
cg07196426	0.0309432	0.0013905	1.12943e-39	1	36042433	TFAP2E	Body	Island
cg02853338	0.024403	0.00109664	1.13209e-39	12	114334191	RBM19;RBM19;RBM19	Body;Body;Body
cg25296103	0.0282098	0.00126776	1.1361e-39	2	145268533	ZEB2;ZEB2	Body;Body
cg08263856	0.0116924	0.000525587	1.15805e-39	5	149852666
cg04861934	0.0247462	0.00111246	1.16565e-39	2	129249724			N_Shore
cg14858616	0.0139649	0.000627901	1.18239e-39	10	72219819			S_Shore
cg05692130	-0.0288308	0.00129636	1.18564e-39	1	35730817			N_Shelf
cg22958090	0.0445515	0.00200344	1.19558e-39	12	52627438	KRT7	Body	Island
cg03127584	0.0251847	0.00113254	1.19605e-39	13	114797865	RASA3	Body
cg08761535	-0.0201149	0.000904708	1.21285e-39	16	75079000	ZNRF1	Body
cg04892182	0.0201412	0.000906028	1.22754e-39	1	33231382	KIAA1522	Body
cg02404564	0.0317228	0.00142702	1.22824e-39	18	56529907	ZNF532	TSS200	N_Shore
cg15035774	-0.0154253	0.000693975	1.23967e-39	16	68450892	SMPD3	5'UTR
cg08225658	-0.0260205	0.0011707	1.24447e-39	17	75095372	SEC14L1;SEC14L1	5'UTR;5'UTR
cg20517806	-0.0243187	0.00109435	1.26436e-39	15	93430216	LINC01578;LINC01578;LINC01578	Body;Body;Body	S_Shelf
cg10681120	0.0246943	0.00111136	1.27467e-39	22	39510331
cg03484346	0.0220404	0.000991933	1.27543e-39	1	203433415
cg05694921	0.0246776	0.00111075	1.28742e-39	1	29587117	PTPRU;PTPRU;PTPRU	Body;Body;Body	Island
cg15505615	0.0229039	0.00103097	1.29294e-39	20	61447369	COL9A3	TSS1500	N_Shore
cg14907439	0.0216857	0.000976154	1.29513e-39	22	29611269	EMID1;EMID1	Body;Body
cg13407169	0.015202	0.000684436	1.31597e-39	2	74731413	LOC151534;LBX2	Body;TSS1500	S_Shore
cg12669354	0.0282412	0.00127175	1.33706e-39	11	831584	CD151;CD151;CD151;CD151;EFCAB4A	TSS1500;TSS1500;TSS1500;TSS1500;3'UTR	Island
cg18524757	0.0154049	0.000693728	1.34067e-39	9	91605821	S1PR3;C9orf47;C9orf47;C9orf47;C9orf47	TSS1500;5'UTR;5'UTR;1stExon;1stExon	Island
cg18647989	-0.0162416	0.000731458	1.34812e-39	22	39260335	CBX6	3'UTR	N_Shelf
cg07204602	0.0293036	0.00131973	1.34885e-39	10	94819786	CYP26C1	TSS1500	N_Shore
cg13453807	0.0318203	0.00143328	1.36469e-39	9	97683005	C9orf3;C9orf3;C9orf3	Body;Body;Body
cg19133531	-0.0346902	0.00156264	1.37117e-39	10	7514073
cg21869844	0.0178982	0.00080627	1.3755e-39	20	49387529
cg02805890	0.0117493	0.000529285	1.37755e-39	6	27778836			S_Shore
cg04062717	0.0193671	0.000872717	1.411e-39	2	85491958	TCF7L1	Body
cg25402408	0.0147046	0.000662633	1.41384e-39	1	18028182
cg14599440	-0.0233943	0.00105428	1.42094e-39	18	11909634	MPPE1	TSS1500	S_Shore
cg13781408	0.0208908	0.000941508	1.4274e-39	17	79095700	AATK	Body	Island
cg23001905	0.0210898	0.000950499	1.42973e-39	19	1265302			N_Shore
cg09298159	0.00971114	0.00043768	1.43187e-39	6	153302566	FBXO5;FBXO5	Body;5'UTR	N_Shore
cg18969008	0.026054	0.00117431	1.43796e-39	2	10445016	HPCAL1;HPCAL1	5'UTR;5'UTR	S_Shore
cg12090027	-0.0208573	0.000940123	1.44222e-39	22	21937615	UBE2L3;UBE2L3;UBE2L3;UBE2L3;UBE2L3	Body;Body;Body;Body;Body
cg08364160	-0.0213804	0.000963736	1.44655e-39	19	45621881	PPP1R37	Body
cg12464638	0.0158488	0.000714443	1.45487e-39	11	844400	TSPAN4;TSPAN4;TSPAN4;TSPAN4;TSPAN4;TSPAN4;TSPAN4	TSS200;5'UTR;5'UTR;5'UTR;5'UTR;5'UTR;5'UTR	S_Shore
cg18886347	-0.019559	0.000881863	1.47682e-39	11	57792403	OR9Q1	5'UTR
cg23381884	0.0194518	0.000877102	1.48685e-39	6	1597525			N_Shore
cg27456012	0.0134985	0.000608687	1.49214e-39	16	67201719	HSF4;HSF4;HSF4	Body;Body;ExonBnd	S_Shore
cg27442839	0.0173087	0.000780584	1.50473e-39	1	90377819	LRRC8D;LRRC8D	5'UTR;5'UTR
cg18864926	0.0445635	0.00201005	1.52519e-39	14	99989889	CCDC85C	Body
cg14684854	0.0285983	0.00128994	1.52562e-39	2	241901865			N_Shelf
cg17738213	0.0217835	0.000982596	1.53092e-39	2	60776302	BCL11A;BCL11A;BCL11A	Body;Body;Body	N_Shore
cg02479785	-0.0184061	0.000830259	1.53201e-39	2	9940288
cg27232629	-0.0247317	0.00111575	1.54893e-39	20	30210920
cg02470874	0.0150927	0.000681206	1.60724e-39	3	160475336	PPM1L	Body	S_Shore
cg05159810	0.0205118	0.000925816	1.61019e-39	2	286998	FAM150B	Body	N_Shore
cg00388897	0.0194565	0.000878203	1.61311e-39	11	75136655	KLHL35	Body	Island
cg00918924	-0.0250084	0.00112887	1.62125e-39	5	172521482	CREBRF	Body
cg10251535	-0.0221466	0.000999724	1.62603e-39	19	14115818	RFX1	5'UTR	N_Shore
cg11317705	0.0316662	0.00142948	1.62868e-39	7	6693838			Island
cg17480245	0.0217274	0.000980891	1.63822e-39	17	48131192	LOC284080	Body	N_Shore
cg13993688	0.0210386	0.000949889	1.65113e-39	7	99774469	GPC2;STAG3;STAG3;STAG3;STAG3	Body;TSS1500;TSS1500;TSS1500;TSS1500	N_Shore
cg19224164	-0.0223407	0.00100869	1.65259e-39	4	2966384	GRK4;NOP14;GRK4;GRK4	Body;TSS1500;Body;Body	S_Shore
cg05174975	-0.0176437	0.000796656	1.65913e-39	17	37008030	RPL23	Body	N_Shore
cg15108279	0.0249372	0.00112612	1.67635e-39	17	79359656	LOC100130370	TSS1500	N_Shore
cg08513665	0.0158265	0.000714743	1.68501e-39	4	41361219	LIMCH1	TSS1500	N_Shore
cg23245620	0.00996819	0.000450222	1.69918e-39	2	45172972	SIX3	3'UTR	S_Shore
cg11334730	0.0168885	0.000762786	1.69976e-39	6	6750455
cg05021771	0.0218678	0.000987786	1.71399e-39	2	71129289	VAX2	Body	N_Shore
cg02360676	0.0137046	0.00061906	1.7164e-39	19	418205	SHC2	3'UTR	N_Shore
cg12125772	0.0204899	0.0009256	1.72215e-39	5	158531207			N_Shore
cg13936863	0.0184697	0.000834407	1.73347e-39	2	71132246	VAX2	Body	Island
cg16269755	0.0140648	0.000635489	1.75203e-39	1	151586058	SNX27	Body	S_Shore
cg20310501	0.0359776	0.00162574	1.76643e-39	2	8778226
cg24102279	0.0251097	0.00113486	1.79313e-39	10	22615392	BMI1;COMMD3-BMI1	Body;Body	S_Shore
cg03110787	0.0160475	0.000725294	1.79532e-39	19	6217641	MLLT1	Body	S_Shelf
cg04960440	-0.0245599	0.00111014	1.80935e-39	10	14606714	FAM107B;FAM107B;FAM107B;FAM107B;FAM107B;FAM107B;FAM107B;FAM107B;FAM107B;FAM107B	5'UTR;5'UTR;5'UTR;5'UTR;5'UTR;5'UTR;5'UTR;5'UTR;Body;5'UTR
cg08741843	0.0206491	0.000933564	1.84114e-39	4	1031015			S_Shore
cg04271289	-0.010587	0.000478719	1.86249e-39	19	1152147	SBNO2	Body	Island
cg07186730	0.0186971	0.000845517	1.87738e-39	1	41253466	KCNQ4;KCNQ4	Body;Body	S_Shelf
cg11751117	-0.0166276	0.000752061	1.90307e-39	14	56663411	PELI2	Body
cg13484608	-0.0321672	0.00145502	1.91415e-39	17	21191452	MAP2K3	Body	S_Shelf
cg10290679	0.0199219	0.000901294	1.94322e-39	11	128457400	ETS1;ETS1	1stExon;5'UTR
cg09874796	0.0223053	0.00100915	1.94712e-39	10	661730	DIP2C	Body
cg13857168	0.0146971	0.000664962	1.95363e-39	17	75415895	SEPT9;SEPT9;SEPT9;SEPT9;SEPT9;SEPT9;SEPT9	Body;Body;Body;Body;Body;Body;Body
cg17364007	0.019358	0.000875928	1.96931e-39	2	129120322
cg04831656	-0.0161854	0.000732378	1.97132e-39	3	42054195			N_Shore
cg10941749	-0.0180636	0.000817507	1.99864e-39	15	52030519	LYSMD2;LYSMD2	TSS200;5'UTR	S_Shore
cg00285394	0.0165521	0.000749113	2.00079e-39	8	126011954	SQLE	Body	S_Shore
cg19801853	0.0235318	0.00106501	2.00329e-39	2	42190907
cg12882189	-0.0184752	0.0008362	2.01079e-39	17	80402891	C17orf62;C17orf62;C17orf62	Body;Body;Body	S_Shore
cg12290563	0.0210501	0.000952757	2.01405e-39	15	46092033
cg14606082	0.020273	0.000917634	2.02265e-39	7	2557174	LFNG;LFNG	Body;TSS1500	N_Shore
cg11192688	-0.0343673	0.00155563	2.02566e-39	1	171226702	FMO1	5'UTR
cg03834909	-0.0154399	0.000698916	2.03396e-39	19	1270334	CIRBP;C19orf23;CIRBP;CIRBP	Body;TSS200;5'UTR;Body	S_Shore
cg14625040	0.0212071	0.000960021	2.0409e-39	2	6214447
cg27438425	0.0162558	0.000735908	2.04655e-39	1	41952221
cg00570575	0.0177218	0.00080238	2.06874e-39	2	73208343	SFXN5	Body
cg07241084	-0.0230489	0.00104364	2.07984e-39	7	47493388	TNS3	5'UTR
cg04052832	0.0166014	0.000751767	2.09365e-39	13	111220199
cg02892368	-0.0296546	0.00134302	2.11387e-39	2	65297637	CEP68	Body
cg22892904	0.0221592	0.00100358	2.11642e-39	17	77751089	CBX2;CBX2	TSS1500;TSS1500	N_Shore
cg18981338	-0.0198782	0.000900316	2.12466e-39	14	24422419	DHRS4;C14orf167;C14orf167;C14orf167;C14orf167	TSS1500;Body;Body;Body;Body	N_Shore
cg23223933	0.0128268	0.000581122	2.17675e-39	10	103603292	KCNIP2;KCNIP2;KCNIP2;KCNIP2;KCNIP2;KCNIP2	1stExon;1stExon;1stExon;1stExon;1stExon;1stExon	Island
cg06744044	0.0269426	0.00122066	2.17934e-39	6	168664503
cg03834031	-0.0155595	0.00070506	2.21005e-39	22	46465717			N_Shore
cg07974504	0.00668659	0.000303021	2.22539e-39	2	220325375	SPEG	Body
cg10736577	0.0205285	0.000930436	2.25047e-39	22	24116866	MMP11	Body	S_Shore
cg19848599	0.0392	0.00177672	2.25233e-39	5	131658161	SLC22A4	Body
cg07972166	-0.011735	0.000531916	2.26351e-39	9	34601156
cg16763508	-0.0273008	0.0012375	2.26827e-39	11	70029817	ANO1;ANO1	Body;Body
cg00425827	0.0221291	0.00100309	2.26998e-39	5	131346715	ACSL6;ACSL6	Body;Body	N_Shore
cg06247422	0.0249304	0.00113023	2.29677e-39	12	95010311	TMCC3;TMCC3	TSS1500;Body
cg06866208	0.0154279	0.000699438	2.29811e-39	16	67560245			N_Shelf
cg24985948	-0.022574	0.00102351	2.31483e-39	17	76858424	TIMP2	Body
cg03603260	-0.0154254	0.000699557	2.36095e-39	1	151021364	C1orf56	Body	S_Shore
cg18139502	-0.026036	0.00118089	2.38158e-39	15	91950914
cg18503912	0.0228643	0.00103714	2.40231e-39	19	35630279	FXYD1;FXYD1	5'UTR;TSS200	N_Shelf
cg23162012	0.0216568	0.000982518	2.43102e-39	6	170604243	FAM120B;FAM120B	TSS200;Body	N_Shore
cg06526620	0.0193749	0.000878992	2.43144e-39	11	94278324	FUT4	1stExon	Island
cg05690441	0.0219149	0.000994284	2.4426e-39	1	86044141	DDAH1	TSS200	S_Shore
cg11673850	0.0175376	0.000795687	2.44265e-39	12	689068	NINJ2;NINJ2;NINJ2	Body;Body;5'UTR
cg14075393	0.021184	0.00096117	2.45242e-39	13	26485570	ATP8A2	Body
cg20683035	0.0270524	0.00122763	2.48321e-39	10	5632835
cg17126622	0.0121825	0.000552943	2.52224e-39	7	1492018	MICALL2	Body	S_Shore
cg27466999	-0.0162313	0.000736715	2.52321e-39	16	948246	LMF1	Body	N_Shore
cg09202653	0.0161602	0.000733521	2.53205e-39	3	52832441	ITIH3	Body
cg00216131	0.0131588	0.000597489	2.60251e-39	19	916776	KISS1R	TSS1500	N_Shore
cg07298347	0.0167793	0.000761892	2.60546e-39	2	153264085	FMNL2	Body
cg02045355	-0.0214234	0.000972923	2.63962e-39	6	26365194	BTN3A2	TSS1500
cg05446322	0.0260121	0.00118134	2.64396e-39	13	36053408	MIR548F5;NBEA	Body;Body	S_Shore
cg05534653	0.0157794	0.00071666	2.65511e-39	16	87890603	SLC7A5	Body	N_Shelf
cg08640804	0.0164977	0.000749334	2.66988e-39	1	48058390			N_Shore
cg15639457	-0.0236125	0.00107251	2.6725e-39	9	19377072	RPS6	Body	N_Shelf
cg14145537	0.0126698	0.000575527	2.6917e-39	20	272477	C20orf96;C20orf96	TSS1500;TSS1500	S_Shore
cg21638619	0.0179636	0.000815999	2.69182e-39	22	23040292
cg09296604	0.0280795	0.00127557	2.70126e-39	11	68517799	MTL5;MTL5	Body;Body	Island
cg22700148	-0.0137705	0.000625599	2.71598e-39	17	65041201	CACNG1	Body	S_Shore
cg19683073	0.014331	0.000651097	2.72785e-39	5	79553267	SERINC5	TSS1500	S_Shore
cg23975425	0.0264452	0.0012015	2.7316e-39	5	173180686
cg08977627	0.0161509	0.000733876	2.75615e-39	2	171439843	MYO3B;MYO3B	Body;Body
cg25293325	0.0222382	0.00101056	2.77451e-39	17	873413	NXN	Body
cg10990350	-0.0227104	0.00103209	2.79019e-39	7	87850389	SRI;SRI;SRI;SRI	TSS1500;TSS1500;Body;Body	S_Shore
cg19200589	0.0205369	0.000933423	2.81704e-39	21	36041605	CLIC6	TSS200	Island
cg23480341	-0.0208061	0.000945683	2.82361e-39	20	43883705	SLPI	TSS1500
cg20734611	-0.0217039	0.000986506	2.82676e-39	22	45297139	PHF21B;PHF21B;PHF21B;PHF21B	Body;Body;Body;Body
cg11485465	0.018018	0.000818988	2.83224e-39	5	54518469			N_Shore
cg20311348	0.0177291	0.000805868	2.83514e-39	12	54770515	ZNF385A;ZNF385A;ZNF385A;ZNF385A;ZNF385A;ZNF385A;LOC102724050;LOC102724050	Body;Body;Body;Body;Body;Body;Body;Body	N_Shelf
cg23954655	-0.0163696	0.000744097	2.84195e-39	13	99223562	STK24	Body
cg15302379	0.0217413	0.000988332	2.85581e-39	10	102821848	KAZALD1;KAZALD1	1stExon;5'UTR	Island
cg01591028	0.0323507	0.00147074	2.87473e-39	8	38562303
cg03665520	-0.0131036	0.000595796	2.90472e-39	9	86046909	FRMD3;FRMD3;FRMD3	Body;Body;Body
cg21548464	0.0263066	0.00119612	2.90555e-39	13	50707937			Island
cg09935388	0.023373	0.00106292	2.94669e-39	1	92947588	GFI1;GFI1;GFI1	Body;Body;Body	Island
cg04280775	-0.0194528	0.000884669	2.95376e-39	2	208484576	METTL21A;METTL21A;METTL21A	Body;Body;Body
cg03885332	0.0190609	0.000866862	2.9581e-39	11	832357	CD151;CD151;CD151;CD151	TSS1500;TSS1500;TSS1500;TSS1500	Island
cg07701754	0.0258905	0.00117753	2.97057e-39	16	79333553
cg02987635	0.0231527	0.00105305	2.97967e-39	10	77794658	C10orf11	Body
cg19734661	0.0133208	0.000605867	2.97989e-39	11	74956615			S_Shelf
cg01899542	0.0279881	0.00127311	3.00531e-39	16	49732224	ZNF423	Body	N_Shore
cg11509702	-0.0252436	0.00114828	3.00678e-39	15	101720344	CHSY1	Body
cg25065535	-0.0246908	0.00112321	3.02389e-39	4	123374885	IL2	Body
cg10688516	0.017317	0.000787912	3.06824e-39	19	3369714	NFIC;NFIC	Body;Body	Island
cg12612213	0.0142166	0.000646937	3.10324e-39	3	184285903	EPHB3	Body	N_Shore
cg01349428	0.0209389	0.000952909	3.12087e-39	2	20574909
cg07002832	-0.022834	0.00103923	3.14034e-39	4	140003444	ELF2;ELF2	Body;Body	N_Shore
cg26412374	-0.0271332	0.00123493	3.14621e-39	11	63437874	ATL3	Body	N_Shore
cg09931157	0.0238127	0.00108386	3.15861e-39	17	55665669	MSI2;MSI2	Body;Body
cg10634136	0.0144724	0.000658818	3.19468e-39	2	202901470	FZD7;FZD7	1stExon;3'UTR	S_Shore
cg20417953	0.016559	0.000753844	3.20898e-39	17	72426797	GPRC5C	TSS1500	Island
cg13667150	-0.016368	0.000745349	3.2781e-39	9	135608341	C9orf98	Body
cg00927911	0.0110413	0.000502815	3.29223e-39	3	24534677	THRB-AS1;THRB;THRB;THRB;THRB	TSS1500;5'UTR;5'UTR;5'UTR;5'UTR	N_Shore
cg26720781	0.0244215	0.00111214	3.29233e-39	3	46702944
cg17573292	0.03458	0.00157499	3.33327e-39	4	24801801	SOD3	Body	Island
cg14153041	-0.0279404	0.0012726	3.33715e-39	1	22231285	HSPG2;HSPG2	Body;Body
cg07338658	0.0238499	0.00108642	3.36967e-39	16	979488	LMF1	Body	Island
cg06080729	0.0209104	0.00095253	3.37223e-39	16	3067626	CLDN6	5'UTR	Island
cg04054840	0.0185397	0.000844575	3.38348e-39	12	25099648	BCAT1;BCAT1;BCAT1	Body;Body;Body	N_Shore
cg03531247	0.0091077	0.000414998	3.44813e-39	2	50573485	NRXN1;NRXN1;NRXN1	Body;Body;Body	N_Shore
cg12006963	0.0329973	0.00150413	3.55771e-39	2	63273794	LOC100132215;LOC100132215;LOC100132215;LOC100132215	Body;ExonBnd;ExonBnd;Body	N_Shore
cg08140104	0.0152018	0.000692982	3.57147e-39	14	90891231
cg10933755	-0.020908	0.00095332	3.63673e-39	19	19137201	SUGP2;SUGP2	Body;Body
cg25518132	0.0223843	0.00102064	3.63825e-39	2	63274476	LOC100132215	Body	Island
cg24191176	0.0137824	0.000628547	3.69532e-39	17	18908694	SLC5A10;SLC5A10;FAM83G	Body;Body;TSS1500	S_Shore
cg08002630	0.018105	0.000825694	3.70108e-39	3	50230026	GNAT1;GNAT1	Body;Body	N_Shore
cg09805798	0.0309522	0.00141176	3.73504e-39	2	66925866	LOC101927577;LOC101927577	Body;Body
cg23215558	-0.0375909	0.00171463	3.74665e-39	6	108274086	SEC63	Body
cg26471832	-0.0344691	0.00157226	3.75158e-39	2	220209535
cg10536546	0.0201707	0.000920167	3.78763e-39	8	144959522
cg05878390	0.0242245	0.00110515	3.80233e-39	4	151502935	MAB21L2;LRBA	TSS200;Body	N_Shore
cg15716241	0.0271142	0.00123728	3.87713e-39	9	139715722	RABL6;RABL6;RABL6	Body;Body;Body	Island
cg06350345	0.0171529	0.00078298	3.97943e-39	2	27239739	MAPRE3	5'UTR
cg24277873	0.0252949	0.00115477	4.01542e-39	13	98981041	FARP1;FARP1	Body;Body
cg15706312	0.0233959	0.00106819	4.04999e-39	4	184185375	WWC2	Body
cg10151457	0.0269334	0.00122986	4.09266e-39	10	78314052	C10orf11;C10orf11;C10orf11	Body;Body;Body
cg26656944	0.0149086	0.000680937	4.17172e-39	12	76401614
cg14179389	0.0242278	0.0011066	4.1789e-39	1	92947961	GFI1;GFI1;GFI1	Body;Body;Body	Island
cg22229906	0.024419	0.00111534	4.1794e-39	12	25055421	BCAT1	Body	N_Shore
cg19586112	0.0167341	0.000764566	4.28376e-39	3	11651990	VGLL4;VGLL4;VGLL4	Body;Body;Body
cg24014869	0.0205548	0.000939215	4.31447e-39	19	7928751	EVI5L;EVI5L	3'UTR;3'UTR	Island
cg02948188	0.0220835	0.00100919	4.35719e-39	10	33272417			S_Shelf
cg05703744	0.0146828	0.000671	4.36574e-39	6	30849187	DDR1	TSS1500	N_Shelf
cg07690406	-0.016359	0.000747671	4.39631e-39	17	53408486
cg00286049	0.0190806	0.000872094	4.41156e-39	12	6054616	ANO2;ANO2	TSS200;Body
cg02612836	0.0273081	0.00124817	4.42152e-39	9	72161390	APBA1	5'UTR
cg20217781	-0.0281642	0.00128734	4.43316e-39	21	30591695	LINC00189	Body
cg16586061	0.0211312	0.000965926	4.45083e-39	17	38521049	GJD3	TSS200	S_Shore
cg08026020	-0.0215112	0.00098333	4.46234e-39	12	104194588	NT5DC3	Body
cg07973415	0.0243481	0.00111309	4.4902e-39	12	4385526	CCND2-AS1;CCND2	TSS200;Body	S_Shore
cg12341694	0.018261	0.000834826	4.49288e-39	16	73178990	C16orf47	TSS1500
cg04146458	-0.0160656	0.000734484	4.50468e-39	5	1443394	SLC6A3	5'UTR	N_Shore
cg13065228	0.0270009	0.00123443	4.50731e-39	8	145701192	FOXH1;FOXH1	1stExon;5'UTR	N_Shore
cg00692161	-0.0181049	0.000828148	4.69759e-39	5	139783776	ANKHD1;ANKHD1;ANKHD1;ANKHD1;ANKHD1-EIF4EBP3	Body;Body;Body;Body;Body	S_Shore
cg25221774	0.033833	0.0015476	4.70177e-39	13	101173669	PCCA;PCCA	Body;Body
cg00980287	0.0210046	0.000960821	4.71089e-39	5	67483621
cg18657752	-0.0291626	0.00133401	4.71536e-39	6	159088209	SYTL3;SYTL3;SYTL3;SYTL3	Body;Body;Body;Body
cg25592413	0.0202101	0.000924613	4.76763e-39	5	172753646	STC2	Body	N_Shore
cg12742645	0.0245834	0.00112473	4.77897e-39	17	171006	RPH3AL	Body	Island
cg01259423	0.0173217	0.000792544	4.80346e-39	2	9533573	ASAP2;ASAP2	Body;Body	Island
cg07584582	0.0182434	0.000834733	4.81126e-39	22	19723500			N_Shore
cg06368857	0.0187527	0.000858059	4.82146e-39	8	145639880	SLC39A4;SLC39A4;SLC39A4	Body;Body;TSS1500	S_Shore
cg27412523	-0.0168251	0.000769963	4.87379e-39	6	144656847	UTRN	Body
cg24876069	0.0195492	0.000894714	4.91268e-39	3	148916713	CP	Body
cg23117888	0.0274317	0.00125558	4.94429e-39	11	119238486	USP2;USP2	Body;Body	S_Shelf
cg13070802	-0.0187236	0.000857065	4.97553e-39	15	30331219
cg01440452	0.038481	0.00176163	5.01641e-39	5	139491579			N_Shore
cg09210278	-0.0212455	0.000972693	5.05355e-39	3	184037979	EIF4G1;EIF4G1;EIF4G1;EIF4G1;EIF4G1;EIF4G1;EIF4G1;EIF4G1	TSS200;Body;Body;Body;Body;Body;Body;Body
cg01708014	0.0206657	0.00094618	5.06698e-39	14	51299002	NIN;NIN;NIN	TSS1500;TSS1500;TSS1500	S_Shore
cg06872915	-0.0217809	0.000997556	5.19739e-39	20	14802000	MACROD2	Body
cg27370812	-0.0168612	0.000772235	5.19921e-39	20	62575010	UCKL1;MIR647;UCKL1;UCKL1;UCKL1;UCKL1;UCKL1;UCKL1;UCKL1;UCKL1	Body;TSS1500;ExonBnd;ExonBnd;ExonBnd;ExonBnd;ExonBnd;ExonBnd;Body;Body	N_Shore
cg02544257	-0.0193262	0.000885172	5.21812e-39	16	70510663	FUK	Body	S_Shelf
cg02212772	0.0215603	0.000987569	5.24756e-39	3	48282311	ZNF589	TSS1500	N_Shore
cg12406559	0.0155838	0.000713847	5.26484e-39	18	56530302	ZNF532;ZNF532	1stExon;5'UTR	N_Shore
cg04785187	0.0301345	0.00138048	5.30006e-39	14	99997549	CCDC85C	Body
cg26177760	-0.0147343	0.000675107	5.37439e-39	6	31507785	BAT1;BAT1	Body;Body	N_Shore
cg01275887	0.0333925	0.00153003	5.38151e-39	7	4747216	FOXK1	Body
cg13635299	0.0203456	0.000932281	5.40778e-39	6	42409704	TRERF1	5'UTR
cg05962428	-0.0187668	0.000860217	5.55103e-39	1	235299831	RBM34;RBM34	Body;Body
cg09199323	0.0154823	0.000709667	5.55301e-39	12	46660338	SLC38A1;SLC38A1;SLC38A1;SLC38A1;SLC38A1;SLC38A1	TSS200;5'UTR;5'UTR;5'UTR;5'UTR;5'UTR	N_Shore
cg06636220	0.0224631	0.00102974	5.5932e-39	3	149939464
cg15262728	0.0220707	0.00101179	5.61165e-39	2	231733948	ITM2C;ITM2C;ITM2C	Body;Body;Body	S_Shelf
cg17250863	0.0176299	0.000808321	5.67239e-39	20	33451272	GGT7	Body	Island
cg18413900	0.0145191	0.000665744	5.70699e-39	12	58160989	CYP27B1	TSS200	S_Shore
cg12260643	0.0226118	0.00103687	5.7301e-39	19	36435669	LRFN3	Body	Island
cg04233230	-0.0238072	0.00109172	5.74335e-39	1	155910958	RXFP4	TSS1500
cg27292547	-0.0235938	0.00108203	5.78427e-39	12	1672440
cg14375747	0.0232542	0.0010666	5.84649e-39	12	1675969	FBXL14	Body
cg09738611	0.0193193	0.000886187	5.88412e-39	21	34447840			S_Shelf
cg06339396	0.0245491	0.0011261	5.8916e-39	16	57736130	CCDC135	Body
cg00672192	-0.016618	0.000762403	5.96399e-39	17	76073640	TNRC6C;TNRC6C	Body;Body
cg19767205	0.0194535	0.000892721	6.08731e-39	5	141255282	PCDH1;PCDH1	Body;Body	N_Shore
cg06594207	0.0164361	0.000754268	6.0964e-39	1	48514802
cg05243865	0.017347	0.000796221	6.19067e-39	6	1070136	LOC285768;LOC285768	Body;Body
cg17267654	0.0272304	0.00125001	6.24876e-39	6	170411557
cg02580005	0.0265668	0.00121959	6.26446e-39	4	151504187	LRBA;MAB21L2	Body;1stExon	Island
cg08753778	0.0189175	0.000868476	6.28796e-39	22	43496326
cg10832655	0.0278003	0.00127641	6.34127e-39	4	121991576	C4orf31	5'UTR	N_Shore
cg27649346	0.0277829	0.00127562	6.3467e-39	18	46303409	CTIF;CTIF	Body;Body
cg05142520	0.0217358	0.000998085	6.40202e-39	12	49364426	WNT10B	5'UTR	Island
cg25432336	0.0286374	0.00131526	6.50529e-39	2	20648580	RHOB;RHOB	1stExon;3'UTR	S_Shore
cg22452230	-0.0296332	0.00136112	6.55295e-39	15	69754698
cg23518541	0.0197621	0.000907728	6.55902e-39	3	25472652	RARB;RARB	5'UTR;Body
cg14997450	0.0224169	0.00102974	6.59532e-39	2	216947275	PECR;TMEM169;TMEM169;TMEM169;TMEM169	TSS1500;5'UTR;5'UTR;5'UTR;5'UTR	S_Shore
cg11207540	0.0178319	0.000819147	6.60773e-39	12	52399731	GRASP	TSS1500	N_Shore
cg16555926	0.0154659	0.000710495	6.63627e-39	1	3121019	PRDM16;PRDM16	Body;Body
cg24516373	0.0200926	0.000923075	6.65361e-39	1	201390871	TNNI1;TNNI1	5'UTR;1stExon
cg00164406	0.0165952	0.000762701	6.86806e-39	5	66123790	MAST4;MAST4;MAST4;MAST4	TSS1500;Body;Body;Body
cg03972071	0.0247596	0.00113798	6.88949e-39	18	72917163	ZADH2	Body	Island
cg20485865	-0.0226019	0.00103888	6.92808e-39	1	180993519	STX6;STX6	TSS1500;TSS1500	S_Shore
cg08852638	-0.0130144	0.000598234	6.96412e-39	1	203186722	CHIT1;CHIT1;CHIT1;CHIT1;CHIT1	Body;Body;Body;Body;Body
cg21504801	0.0235728	0.00108364	6.99719e-39	9	124590018	TTLL11	Body
cg12953325	0.0206071	0.000947363	7.02863e-39	18	25692228	CDH2	Body
cg15240733	0.0153805	0.000707127	7.06405e-39	12	52258691			S_Shore
cg03205764	0.0185362	0.000852224	7.07438e-39	15	39626450
cg18805734	0.0130693	0.000600903	7.0996e-39	12	31453901	FAM60A;FAM60A;FAM60A	5'UTR;5'UTR;5'UTR
cg07746081	-0.0214479	0.000986206	7.13873e-39	8	37992045	ASH2L;ASH2L;ASH2L;ASH2L	Body;Body;Body;Body
cg04486136	-0.031595	0.00145292	7.19003e-39	19	52702171	PPP2R1A;PPP2R1A	Body;Body
cg01935436	0.0192231	0.000883994	7.19515e-39	7	129793013
cg03536494	0.0327778	0.00150746	7.24801e-39	19	3462921	NFIC;NFIC;NFIC;NFIC;NFIC	3'UTR;3'UTR;3'UTR;3'UTR;3'UTR	N_Shore
cg01232552	-0.0234772	0.0010798	7.29052e-39	22	25616205	CRYBB2	5'UTR
cg27624424	-0.0334073	0.00153665	7.33893e-39	6	160112604	SOD2;SOD2;SOD2	Body;Body;Body	N_Shore
cg06322601	0.0188289	0.000866148	7.38466e-39	7	102330635			Island
cg03733371	-0.0198742	0.000914304	7.43047e-39	3	185270528	LIPH	TSS200
cg14177934	0.0256527	0.00118022	7.46947e-39	11	63529891	C11orf95	3'UTR	Island
cg04725041	0.0241419	0.00111082	7.53104e-39	11	63906084	MACROD1	Body
cg27396720	0.0172028	0.000791634	7.60439e-39	12	6308871	CD9	TSS1500	N_Shore
cg01890280	-0.0194528	0.000895247	7.65412e-39	1	181003322	MR1;MR1;MR1;MR1;MR1	5'UTR;Body;Body;Body;Body
cg04551705	0.0311014	0.0014314	7.68076e-39	9	126524594	DENND1A;DENND1A	Body;Body
cg27611978	0.0134735	0.000620132	7.71224e-39	1	206653223	IKBKE;IKBKE;IKBKE;IKBKE;IKBKE;IKBKE	ExonBnd;ExonBnd;ExonBnd;Body;Body;Body
cg23743554	0.0297278	0.00136832	7.74314e-39	11	65321226	LTBP3;LTBP3;LTBP3	Body;Body;Body	Island
cg00562801	0.0158412	0.000729166	7.76293e-39	19	46268001			N_Shelf
cg05632420	0.0238231	0.00109668	7.82414e-39	7	130793732	MKLN1;FLJ43663	TSS1500;TSS200	N_Shore
cg23795938	0.0119311	0.000549279	7.86809e-39	1	1361421	TMEM88B	TSS200	N_Shore
cg19563158	-0.0136358	0.000627777	7.88657e-39	12	112284205	MAPKAPK5;MAPKAPK5	Body;Body	S_Shelf
cg09102132	0.0179763	0.000827636	7.90695e-39	1	9247619			S_Shelf
cg10823804	-0.0126241	0.000581237	7.92618e-39	1	32042921	TINAGL1	Body
cg00440256	0.0265759	0.00122364	7.94666e-39	14	74661379	LIN52	Body
cg22892432	0.0319586	0.00147152	7.96418e-39	3	24537792	THRB;THRB	TSS1500;TSS1500	S_Shore
cg01057705	0.0225493	0.00103831	7.98794e-39	22	19892666	TXNRD2	Body	N_Shore
cg02585415	0.0300728	0.00138482	8.02562e-39	2	110089305	SH3RF3	Body
cg17406412	0.0226138	0.00104142	8.07238e-39	2	8776181
cg04239613	-0.0208689	0.000961164	8.14373e-39	6	160115480	SOD2;SOD2;SOD2	TSS1500;TSS1500;TSS1500	S_Shore
cg27491190	0.0218544	0.00100665	8.20539e-39	12	46767943	SLC38A2	TSS1500	S_Shore
cg14182461	0.0177909	0.000819496	8.21858e-39	17	74138738	RNF157;FOXJ1	3'UTR;TSS1500	S_Shore
cg22430700	0.017293	0.000796632	8.27964e-39	1	180511495
cg24975947	-0.0224495	0.0010342	8.29489e-39	16	48281350	MIR548AE2;LONP2;LONP2	Body;Body;Body	S_Shelf
cg19137417	0.0228507	0.00105271	8.3131e-39	17	79362935			S_Shore
cg18045515	0.0176524	0.000813242	8.32134e-39	17	77751069	CBX2;CBX2	TSS1500;TSS1500	N_Shore
cg22630733	0.0308865	0.00142327	8.47826e-39	11	334833			S_Shelf
cg04804748	-0.017328	0.00079873	8.69042e-39	15	52028433	LYSMD2;LYSMD2	Body;5'UTR	N_Shore
cg06265946	0.0281621	0.00129817	8.71491e-39	12	52408387	GRASP	Body	Island
cg00937681	0.0172579	0.000795544	8.72838e-39	4	77723304			Island
cg24366968	0.0185538	0.000855537	8.9409e-39	1	227977242			S_Shore
cg16284299	0.0249567	0.00115079	8.94236e-39	5	176901423	DBN1	TSS1500
cg07668008	0.0159375	0.000734903	8.94738e-39	4	78096667
cg17142723	-0.025524	0.00117731	9.1692e-39	17	41324085	NBR1;NBR1;NBR1	5'UTR;5'UTR;5'UTR	S_Shore
cg21960191	0.0426861	0.00196897	9.18388e-39	2	63271537	LOC100132215;EHBP1;EHBP1;EHBP1;EHBP1	Body;Body;Body;Body;Body	N_Shore
cg11911610	-0.0273352	0.00126094	9.22061e-39	8	145148597	CYC1	TSS1500	N_Shore
cg24684348	0.0239332	0.00110417	9.32705e-39	2	85391662	TCF7L1	Body
cg14479301	0.0213749	0.000986147	9.33005e-39	9	126119975	CRB2	Body
cg18545771	0.014703	0.000678505	9.52134e-39	11	63827879	MACROD1	Body
cg21584461	0.0265913	0.00122716	9.54558e-39	11	65314913	LTBP3;LTBP3;LTBP3	Body;Body;Body	Island
cg16708938	0.0119735	0.000552593	9.58795e-39	21	44832350			S_Shore
cg20929407	0.0205706	0.000949367	9.58994e-39	17	1375459	MYO1C;MYO1C;MYO1C	Body;Body;Body	Island
cg25637966	0.0121605	0.000561231	9.59791e-39	11	117950329	TMPRSS4;TMPRSS4	Body;Body
cg05567485	0.0323525	0.00149314	9.60015e-39	19	56061886			S_Shore
cg15497474	0.0273007	0.00126015	9.70116e-39	11	16010657	SOX6;SOX6;SOX6;SOX6	Body;Body;Body;Body
cg06899985	0.0438842	0.00202568	9.72541e-39	15	65689298	IGDCC4	Body	Island
cg16678159	0.0217418	0.00100372	9.81868e-39	11	63529520	C11orf95	3'UTR	N_Shore
cg07554357	0.02582	0.00119199	9.82019e-39	13	36051749	MIR548F5;NBEA;MAB21L1	Body;Body;TSS1500	N_Shore
cg19742173	-0.0230668	0.00106499	9.89909e-39	15	66775843	MAP2K1	Body
cg12031809	-0.0223368	0.00103143	1.00119e-38	5	132074036	KIF3A;KIF3A;KIF3A	TSS1500;TSS1500;TSS1500	S_Shore
cg19027454	0.0224629	0.00103742	1.01392e-38	1	94486992	ABCA4	Body
cg09339090	-0.0173266	0.000800208	1.01406e-38	2	236209406
cg27267377	0.0122407	0.000565374	1.02145e-38	8	142336170
cg01366985	-0.020302	0.000937791	1.02846e-38	6	25167695
cg05857996	0.0522847	0.00241523	1.03162e-38	20	2675418	EBF4	Body	S_Shore
cg20128809	0.0174138	0.000804495	1.04046e-38	7	47622279	TNS3	TSS1500	S_Shore
cg04009342	-0.0172077	0.000795052	1.04875e-38	12	25204113	LRMP	TSS1500
cg25701444	0.0297907	0.00137653	1.05485e-38	12	54521977	LOC400043	Body	S_Shore
cg26172050	0.0171349	0.000791748	1.05508e-38	15	102020715	PCSK6;PCSK6;PCSK6;PCSK6;PCSK6;PCSK6;PCSK6	Body;Body;Body;Body;Body;Body;Body
cg23660755	-0.0264045	0.00122018	1.06285e-38	17	73110554	ARMC7	Body	S_Shelf
cg08343624	0.0173155	0.000800326	1.07964e-38	17	79364211			N_Shelf
cg24226219	0.0194196	0.00089759	1.08089e-38	13	114887369	RASA3	Body
cg07514271	-0.0227942	0.00105369	1.09049e-38	11	8740041	ST5;ST5;ST5	Body;Body;Body
cg07221444	-0.0196206	0.00090701	1.0933e-38	12	112391431	TMEM116;TMEM116;TMEM116;TMEM116;TMEM116	Body;Body;Body;5'UTR;5'UTR
cg20983194	0.0230587	0.00106601	1.09865e-38	17	80622496	RAB40B	Body	S_Shore
cg18263014	0.0152739	0.000706287	1.12028e-38	6	31833386	SLC44A4	Body	S_Shelf
cg26946092	-0.0254292	0.00117592	1.1226e-38	2	236139863
cg02414231	0.0197832	0.000914909	1.13032e-38	2	47236555	TTC7A;TTC7A;TTC7A;TTC7A	Body;Body;Body;Body
cg03894450	-0.0238253	0.00110202	1.14456e-38	7	72970595	BCL7B	Body	N_Shore
cg18529010	0.0164584	0.000761301	1.14855e-38	7	29271780	CHN2	Body
cg02183001	0.0226096	0.00104584	1.14955e-38	2	206551987	NRP2;NRP2;NRP2;NRP2;NRP2;NRP2	Body;Body;Body;Body;Body;Body	S_Shore
cg04197634	0.0315774	0.00146066	1.14964e-38	5	34658451	RAI14;RAI14;RAI14	5'UTR;5'UTR;5'UTR	S_Shore
cg04483936	0.0150741	0.000697343	1.15837e-38	15	57668247	CGNL1	TSS1500	N_Shore
cg22654720	0.0219353	0.00101482	1.16527e-38	12	75951015
cg15241316	0.0169396	0.000783808	1.17839e-38	2	60680761	BCL11A;BCL11A	Body;Body
cg01856754	-0.0175053	0.000810066	1.18755e-38	14	94857074	SERPINA1;SERPINA1;SERPINA1;SERPINA1;SERPINA1;SERPINA1;SERPINA1;SERPINA1;SERPINA1;SERPINA1	TSS200;TSS200;TSS200;TSS200;TSS200;TSS200;TSS200;TSS200;TSS200;TSS200
cg05700704	0.0328089	0.00151825	1.18814e-38	6	140210113
cg08459393	-0.0276649	0.00128025	1.19088e-38	9	79018437
cg17583504	0.0160511	0.000742799	1.19105e-38	19	49669542	TRPM4	Body	Island
cg20610534	-0.0273444	0.00126548	1.19603e-38	13	24923569
cg25712031	0.0151985	0.000703413	1.20087e-38	19	2586187	GNG7	5'UTR	N_Shelf
cg01291665	0.0173781	0.000804312	1.20321e-38	10	11911449	C10orf47	Body	N_Shore
cg24393844	-0.0130688	0.000604904	1.20995e-38	12	68115110
cg23731272	0.0285231	0.00132037	1.22087e-38	15	67356838	SMAD3	TSS1500	N_Shore
cg13978662	0.0191123	0.000884781	1.22583e-38	16	85268057			N_Shore
cg05701438	0.0211132	0.000977516	1.23657e-38	15	74523417
cg15533961	0.02391	0.00110722	1.25564e-38	2	74731376	LBX2-AS1;LBX2	Body;TSS1500	S_Shore
cg26850673	0.0192948	0.000893667	1.27446e-38	12	52314950	ACVRL1;ACVRL1	3'UTR;3'UTR
cg17865555	0.0134409	0.000622547	1.27669e-38	19	49133647	SPHK2	3'UTR	Island
cg15188268	0.0350327	0.00162263	1.27711e-38	5	128795183	ADAMTS19	TSS1500	N_Shore
cg09797037	-0.0256907	0.00119002	1.28456e-38	1	11132717	EXOSC10;EXOSC10	Body;Body
cg24042136	-0.0173538	0.000803935	1.29625e-38	4	102109243	PPP3CA;PPP3CA;PPP3CA	Body;Body;Body
cg26890706	0.011941	0.000553194	1.29849e-38	6	13924425	RNF182;RNF182;RNF182;RNF182	TSS1500;TSS1500;TSS1500;TSS1500	N_Shore
cg23556108	0.027798	0.00128792	1.30809e-38	2	60680616	BCL11A;BCL11A	Body;Body
cg15780653	0.0218535	0.00101255	1.31294e-38	11	128486035
cg08336473	-0.0264087	0.00122373	1.32329e-38	13	33927482	STARD13	Body	S_Shelf
cg26771969	-0.0183032	0.000848157	1.3255e-38	19	15358258	BRD4;BRD4	3'UTR;Body
cg22333259	-0.0137773	0.000638474	1.33293e-38	1	19394757
cg18698884	0.0196459	0.000910483	1.33801e-38	11	16632724			Island
cg10168688	-0.0230637	0.0010689	1.33981e-38	8	30114484
cg21392700	0.019145	0.000887323	1.3445e-38	13	36049335	MAB21L1;MIR548F5;NBEA	1stExon;Body;Body	N_Shore
cg10095801	0.015511	0.000718993	1.35915e-38	21	33785988	C21orf63	Body	S_Shore
cg02460440	-0.0232798	0.00107912	1.36046e-38	8	131428346	ASAP1;ASAP1	5'UTR;5'UTR
cg07235053	0.0168853	0.000782969	1.3973e-38	11	94278581	FUT4	1stExon	Island
cg06865026	-0.0289194	0.001341	1.39876e-38	18	12015910	IMPA2	Body
cg05124918	0.0286672	0.00132945	1.41025e-38	12	52473462			Island
cg15414132	-0.0205254	0.000951945	1.41949e-38	11	65150358	SLC25A45;SLC25A45	TSS1500;TSS1500	N_Shelf
cg01917360	0.0210523	0.000976423	1.42376e-38	5	52331592	ITGA2;ITGA2;ITGA2;ITGA2;ITGA2;ITGA2	Body;Body;Body;Body;Body;Body
cg03092825	0.0212825	0.000987411	1.45996e-38	2	58768112
cg02546535	0.0217321	0.00100828	1.4615e-38	11	125226813	PKNOX2	Body
cg12391455	-0.0240458	0.00111563	1.46187e-38	16	4011161			N_Shelf
cg19188597	-0.0195851	0.000908675	1.46243e-38	22	46469942			S_Shore
cg06035600	0.024885	0.00115469	1.47435e-38	1	27687454	MAP3K6	Body	Island
cg01478155	-0.0180635	0.000838187	1.4775e-38	20	3764694	CENPB;CENPB	1stExon;3'UTR	N_Shore
cg18107989	0.0225979	0.00104894	1.51642e-38	8	1861064	ARHGEF10	Body
cg00024989	-0.0187526	0.000870625	1.54162e-38	19	17902242			N_Shelf
cg02228675	0.0135193	0.000627755	1.56028e-38	17	40259724	DHX58	Body	Island
cg10695105	0.0328609	0.00152602	1.57331e-38	12	49943166	KCNH3	Body	Island
cg12304116	0.0146215	0.000679164	1.60266e-38	18	19514846
cg01422683	-0.0137666	0.000639455	1.60309e-38	12	66276363	LOC100129940;LOC100129940;LOC100129940;HMGA2;HMGA2;HMGA2;HMGA2	TSS1500;TSS1500;TSS1500;Body;Body;Body;Body
cg08832936	0.0193955	0.000900971	1.61065e-38	9	130820474
cg20239358	0.0277442	0.00128902	1.6338e-38	8	29816070	MIR3148	TSS1500
cg02654940	0.0257085	0.00119445	1.6351e-38	6	34206400	HMGA1;HMGA1;HMGA1;HMGA1;HMGA1;HMGA1	5'UTR;5'UTR;5'UTR;5'UTR;5'UTR;TSS200	S_Shore
cg05820110	0.0351707	0.00163415	1.64077e-38	17	1863769	RTN4RL1	Body
cg22022797	-0.0300272	0.00139557	1.67894e-38	19	5587909	SAFB2	Body	Island
cg07870479	0.0224407	0.00104312	1.69852e-38	16	1813987	MAPK8IP3;MAPK8IP3	Body;Body	N_Shore
cg13954292	0.0236792	0.00110077	1.70823e-38	5	32445523	ZFR	TSS1500	S_Shore
cg11067203	0.0192715	0.000895894	1.71156e-38	7	1120444	C7orf50;C7orf50;C7orf50	Body;Body;Body	S_Shore
cg10811195	0.0149019	0.000692773	1.71428e-38	7	36433157	ANLN;ANLN;ANLN	Body;Body;Body	S_Shelf
cg04797742	0.0163109	0.000758299	1.7181e-38	2	45171097	SIX3	Body	Island
cg07757216	-0.0221213	0.00102847	1.72331e-38	4	159931832	C4orf45	Body
cg14774585	0.0326965	0.00152013	1.72337e-38	13	36046577	NBEA	Body	S_Shore
cg02331262	-0.0262925	0.00122249	1.73459e-38	16	87988631	BANP;BANP	5'UTR;5'UTR	N_Shelf
cg03615235	0.0125509	0.000583639	1.75234e-38	20	36148779	BLCAP;BLCAP;BLCAP;BLCAP;NNAT;NNAT;BLCAP	5'UTR;5'UTR;5'UTR;5'UTR;TSS1500;TSS1500;5'UTR	Island
cg25070373	0.0205972	0.000957855	1.75975e-38	2	200966980
cg07209686	-0.0352054	0.00163722	1.76163e-38	20	1103280	PSMF1;PSMF1	Body;Body	S_Shelf
cg01816186	0.0258872	0.00120388	1.76181e-38	2	15310191	NBAS	Body
cg23987137	0.0244471	0.00113694	1.76553e-38	5	58653624	PDE4D;PDE4D;PDE4D	Body;Body;Body
cg00130102	0.0177912	0.000827419	1.76855e-38	1	205220073	TMCC2;TMCC2;TMCC2	Body;Body;Body
cg25481874	0.0213595	0.00099343	1.77756e-38	11	126017003
cg12037819	-0.0190208	0.000884708	1.78532e-38	16	16191690	ABCC1	Body
cg26861732	0.0127262	0.000591985	1.79869e-38	20	21372126			Island
cg04447623	-0.0259362	0.00120649	1.80059e-38	19	3516909	FZR1	5'UTR
cg12478578	0.0309974	0.00144196	1.80442e-38	1	33231306	KIAA1522	Body
cg08277444	0.015221	0.000708077	1.80743e-38	14	24551212	NRL	Body	S_Shore
cg11338336	-0.0146354	0.00068084	1.8081e-38	11	9673303
cg08880115	0.0131055	0.000609719	1.82035e-38	6	108481559			S_Shelf
cg09779912	-0.0270977	0.00126073	1.82434e-38	14	93329972
cg03401618	0.0199158	0.000926686	1.83948e-38	2	25482370	DNMT3A;DNMT3A	Body;Body
cg19604070	0.0229242	0.00106677	1.8532e-38	22	50924780	MIOX;ADM2;ADM2	TSS1500;3'UTR;3'UTR
cg11028701	0.0178341	0.000829933	1.8591e-38	8	29443036
cg24512027	0.0166173	0.000773348	1.86658e-38	2	178039370
cg01574233	0.0178624	0.000831331	1.87389e-38	12	56359406	CDK2;CDK2;SILV	TSS1500;TSS1500;Body	N_Shore
cg14614094	0.0120641	0.000561549	1.89397e-38	9	133567903	EXOSC2	TSS1500	N_Shore
cg23596041	0.0240853	0.00112129	1.91892e-38	4	77723800			S_Shore
cg17455486	0.0213575	0.000994437	1.94111e-38	21	44748148	LINC00322	Body
cg00527825	0.0208168	0.000969313	1.94918e-38	15	74218418	LOXL1	TSS1500	N_Shore
cg13464324	-0.0207349	0.000965602	1.96569e-38	11	44938432	TSPAN18	Body
cg03463612	0.0185743	0.000865041	1.97556e-38	2	97541332
cg27288151	0.0238839	0.00111232	1.97567e-38	11	125033189	PKNOX2-AS1;PKNOX2	Body;TSS1500	N_Shore
cg04707332	0.019391	0.000903103	1.98074e-38	1	119528018	TBX15	5'UTR	N_Shore
cg20342105	0.0220264	0.0010259	1.98958e-38	11	62474910	BSCL2;GNG3;BSCL2;BSCL2;BSCL2	5'UTR;TSS1500;5'UTR;1stExon;TSS1500	N_Shore
cg17240086	-0.0244153	0.00113723	1.99853e-38	19	41868497	TMEM91;B9D2	TSS1500;Body	N_Shore
cg24049468	0.027393	0.00127605	2.01422e-38	1	65615281	AK3L1;AK3L1;AK3L1	Body;Body;Body	S_Shore
cg03461777	0.0131702	0.000613511	2.01511e-38	1	204339606	LOC127841	TSS1500
cg01330060	0.02699	0.00125736	2.02437e-38	19	47960809	SLC8A2	Body	Island
cg22863889	-0.0229529	0.00106929	2.02534e-38	1	155910967	RXFP4	TSS1500
cg15833945	0.0181317	0.000844795	2.04549e-38	11	17920484	SERGEF;SERGEF;SERGEF	Body;Body;Body
cg08141659	-0.0103348	0.000481586	2.06814e-38	13	113622633	MCF2L	TSS200	N_Shore
cg24677093	0.0263531	0.00122834	2.11197e-38	10	77166172	C10orf41;C10orf41	Body;Body	Island
cg18105842	0.0215297	0.00100359	2.12305e-38	17	7341440	FGF11	TSS1500	N_Shore
cg04917258	0.0180954	0.000843675	2.15865e-38	11	66647170	PC;PC;PC	5'UTR;5'UTR;5'UTR
cg10258721	0.0188959	0.000881057	2.17072e-38	7	94023442	COL1A2	TSS1500
cg01135863	-0.0244942	0.00114218	2.18502e-38	4	17788258
cg19441834	0.0157642	0.000735143	2.19573e-38	10	103519543
cg26133399	0.0188583	0.000879714	2.25271e-38	12	62583974	FAM19A2	5'UTR	N_Shore
cg20310759	0.0286219	0.00133551	2.29901e-38	1	87618313	LOC339524	Body	S_Shore
cg13884295	-0.0233592	0.00108996	2.29988e-38	3	50618355	HEMK1	3'UTR
cg25612405	-0.0245797	0.00114693	2.30275e-38	16	3830776	CREBBP;CREBBP	Body;Body
cg22040647	0.019303	0.000900767	2.31517e-38	17	75431895	SEPT9;SEPT9;SEPT9;SEPT9;SEPT9;SEPT9;SEPT9	Body;Body;Body;Body;Body;Body;Body
cg01984146	0.0199093	0.000929156	2.33392e-38	15	77838488
cg13549497	0.0190121	0.000887387	2.35582e-38	6	1621093			Island
cg03781020	-0.0172987	0.000807442	2.36257e-38	7	92429025	CDK6;CDK6	Body;Body
cg03190725	0.0181931	0.000849276	2.38151e-38	6	33878398
cg21435328	-0.0153903	0.000718502	2.39841e-38	4	7609857	SORCS2	Body
cg12111137	-0.0151269	0.000706251	2.41048e-38	17	80880759	TBCD	Body
cg18854872	-0.0236197	0.0011029	2.43402e-38	2	198292151	SF3B1;SF3B1	Body;Body
cg10382675	0.0205323	0.000958761	2.43914e-38	2	190449241			S_Shelf
cg13071442	0.0215979	0.00100867	2.46794e-38	9	132103833	LINC01503;LINC01503	Body;Body
cg25839744	0.0177906	0.000830904	2.47772e-38	20	49253648	FAM65C	TSS1500
cg22158992	0.0224	0.00104627	2.49399e-38	5	1021831	NKD2	Body	N_Shelf
cg08141862	0.0142139	0.000663946	2.50475e-38	3	177458423
cg17257587	0.0288658	0.00134848	2.52349e-38	11	63912583	MACROD1	Body
cg19337857	-0.0137671	0.000643145	2.5271e-38	8	129830804
cg05920420	0.022288	0.00104122	2.52994e-38	1	29210117			N_Shelf
cg14372472	0.0204024	0.000953155	2.534e-38	2	149571451
cg13974855	-0.0165357	0.000772515	2.53527e-38	17	76126162	TMC6;TMC6;TMC8	5'UTR;TSS1500;TSS1500	N_Shore
cg24625290	0.0215579	0.00100716	2.5376e-38	8	128910678	PVT1	Body
cg04184716	-0.0249729	0.0011668	2.55459e-38	14	75084887
cg26552696	0.0176585	0.000825183	2.588e-38	16	57837383	KIFC3;KIFC3	TSS1500;TSS1500	S_Shore
cg26777475	0.0264245	0.00123494	2.60727e-38	7	100199952	PCOLCE;PCOLCE	1stExon;5'UTR	N_Shore
cg04596201	0.0203951	0.000953401	2.66138e-38	4	4669636
cg06743610	0.022163	0.00103609	2.66986e-38	19	35630305	FXYD1;FXYD1	5'UTR;TSS200	N_Shelf
cg19164987	0.0172735	0.00080751	2.67072e-38	12	54413000	HOXC4;HOXC5;HOXC6	5'UTR;Body;5'UTR	Island
cg18371700	0.0202017	0.000944446	2.68093e-38	21	36041579	CLIC6	TSS200	Island
cg07320850	0.0191145	0.000893746	2.71189e-38	15	45422371	DUOX1;DUOXA1;DUOX1	5'UTR;TSS1500;5'UTR	Island
cg24667115	0.0282047	0.00131883	2.71982e-38	6	91004482	BACH2;BACH2	5'UTR;5'UTR	N_Shore
cg10845331	0.0232204	0.00108588	2.74219e-38	9	126251114	DENND1A;DENND1A	Body;Body
cg05671968	0.0197465	0.000923528	2.76558e-38	5	157741029
cg06636831	0.0208505	0.000975167	2.76687e-38	3	45077369	CLEC3B	Body	Island
cg01515508	0.0297471	0.00139128	2.77003e-38	1	10728270	CASZ1;CASZ1	Body;Body	S_Shelf
cg12894984	0.0138765	0.000649016	2.77349e-38	17	37823631	PNMT	TSS1500	N_Shore
cg23850174	0.0353848	0.00165504	2.78271e-38	10	22542726			Island
cg16958411	0.0135295	0.000632941	2.82894e-38	1	205267375
cg02997796	0.0230002	0.00107602	2.83095e-38	11	82781482	RAB30	5'UTR
cg03079497	0.0243468	0.00113917	2.86099e-38	17	1390554	MYO1C;MYO1C	5'UTR;Body	Island
cg07850210	-0.0137779	0.00064466	2.86273e-38	17	79184473	CEP131;CEP131	Body;Body	S_Shore
cg05615722	-0.015457	0.000723319	2.89314e-38	15	41153674
cg17198978	0.0210923	0.000987065	2.90153e-38	16	72277225
cg19492423	0.0151018	0.000706862	2.94652e-38	19	18700933	C19orf60;C19orf60	Body;Body	S_Shore
cg27583951	0.0124903	0.000584694	2.97327e-38	15	75136324	ULK3;ULK3;ULK3;ULK3;ULK3;ULK3	TSS1500;TSS1500;TSS1500;TSS1500;TSS1500;TSS1500	S_Shore
cg21757368	-0.0248687	0.00116423	2.98933e-38	6	121656329	C6orf170	TSS1500	S_Shore
cg24685006	0.0298565	0.00139783	3.00569e-38	1	36043014	TFAP2E	Body	Island
cg06390067	0.0117106	0.000548273	3.00697e-38	1	27625926	WDTC1;WDTC1	Body;Body
cg18023065	0.0348311	0.0016308	3.01586e-38	11	94278603	FUT4	1stExon	Island
cg20280380	0.0222991	0.00104407	3.02014e-38	12	52594403
cg06874403	0.0228021	0.00106763	3.02215e-38	10	21799047			Island
cg20099806	-0.0150005	0.000702372	3.03257e-38	17	61849988	CCDC47	5'UTR	N_Shore
cg18316974	0.0295268	0.00138258	3.03948e-38	1	92947035	GFI1;GFI1;GFI1	Body;Body;Body	Island
cg17433772	0.0291387	0.00136443	3.04359e-38	4	151501739	MAB21L2;LRBA	TSS1500;Body	S_Shore
cg12841061	0.0258734	0.0012116	3.05735e-38	9	129098503	MVB12B;MVB12B	Body;Body	N_Shore
cg08334034	0.0168263	0.000788006	3.07626e-38	15	93615039	RGMA;RGMA;RGMA;RGMA;RGMA;RGMA	Body;Body;Body;Body;Body;Body	N_Shore
cg13132404	0.0176084	0.000824701	3.09694e-38	1	38471629	FHL3	TSS1500	S_Shore
cg23812282	-0.0296655	0.00138943	3.10161e-38	12	25340087	CASC1;CASC1;CASC1;CASC1;CASC1	5'UTR;Body;Body;Body;Body
cg15798997	0.0215735	0.00101044	3.1036e-38	1	230987348	C1orf198;C1orf198;C1orf198	Body;Body;5'UTR
cg14445366	0.028664	0.00134279	3.1497e-38	17	70112050			Island
cg03014934	0.0337209	0.00157976	3.16204e-38	13	36050901	MIR548F5;NBEA;MAB21L1	Body;Body;TSS200	N_Shore
cg12165664	-0.0140588	0.000658656	3.17364e-38	4	154060243
cg04096122	0.0168754	0.000790668	3.19119e-38	22	40385976
cg00654448	-0.01808	0.000847158	3.20549e-38	8	142365315			N_Shore
cg14955235	0.0184013	0.000862338	3.24279e-38	3	133715223	SLCO2A1	Body
cg06626168	0.0255935	0.00119955	3.27941e-38	8	61834373			N_Shore
cg08257257	0.0203693	0.000954832	3.31568e-38	11	68517804	MTL5;MTL5	Body;Body	Island
cg07752987	-0.0254343	0.0011923	3.32462e-38	6	108572679	SNX3;SNX3;SNX3;SNX3	Body;Body;Body;Body
cg08883485	0.0161899	0.000759009	3.34811e-38	1	201619787	NAV1	Body	Island
cg13231954	0.0183836	0.000861892	3.36002e-38	2	8724414			S_Shore
cg06910114	0.0240387	0.00112728	3.42099e-38	4	140201720	MGARP	TSS1500	S_Shore
cg14826184	0.0252312	0.00118327	3.43656e-38	11	2726471	KCNQ1;KCNQ1	Body;Body
cg02525637	-0.0168716	0.000791248	3.44277e-38	11	2407699	CD81	Body	S_Shore
cg08161163	-0.0195877	0.000918633	3.44478e-38	1	1372677	VWA1;VWA1	Body;Body	N_Shore
cg05536998	0.0304825	0.00142968	3.46252e-38	18	46500646			N_Shore
cg22708812	0.015128	0.000709601	3.49176e-38	11	65549441	AP5B1	TSS1500	S_Shore
cg08672999	-0.0228602	0.00107231	3.49715e-38	19	52675203	ZNF836	TSS1500	S_Shore
cg04384822	-0.0189722	0.000890036	3.52861e-38	3	45048770	EXOSC7;EXOSC7	Body;Body
cg02112681	0.0263633	0.00123706	3.59436e-38	7	1120141	C7orf50;C7orf50;C7orf50	Body;Body;Body	Island
cg17562697	0.0252906	0.00118675	3.59932e-38	6	91321801			S_Shore
cg11985480	0.0443055	0.00207902	3.59999e-38	2	74729100	LOC151534;LBX2	TSS1500;Body	N_Shore
cg14743346	-0.018545	0.000870219	3.60081e-38	8	124050185	DERL1;DERL1	Body;Body	N_Shelf
cg03665853	0.0279726	0.00131272	3.62611e-38	1	85219864			N_Shore
cg20435447	0.0181791	0.000853154	3.63693e-38	9	131447603	SET;SET	Body;Body	N_Shelf
cg22483939	0.0149553	0.000701894	3.6496e-38	1	6557018	PLEKHG5;PLEKHG5;PLEKHG5	1stExon;Body;Body	N_Shore
cg03888064	-0.023667	0.00111083	3.66922e-38	1	156305656	CCT3;CCT3;CCT3;C1orf182	Body;Body;Body;TSS1500	N_Shelf
cg24376322	-0.0221583	0.00104003	3.67303e-38	10	5992616
cg14172897	-0.0321105	0.00150724	3.69126e-38	1	37965113	MEAF6;MEAF6;MEAF6;MEAF6;MEAF6;MEAF6	Body;Body;Body;Body;Body;Body
cg24500959	0.0115865	0.000543871	3.69584e-38	10	99474813	MARVELD1;MARVELD1;MARVELD1	Body;3'UTR;1stExon	S_Shore
cg07489891	-0.0237448	0.00111458	3.69607e-38	1	59889088	FGGY;FGGY;FGGY;FGGY	Body;Body;Body;Body
cg01530202	0.0167523	0.000786377	3.70494e-38	19	1267856	CIRBP-AS1;CIRBP;CIRBP;CIRBP;CIRBP;CIRBP	Body;TSS1500;TSS1500;TSS1500;TSS1500;TSS1500	Island
cg12910087	0.0249479	0.00117133	3.76474e-38	4	175140004
cg14821257	-0.0201394	0.000945617	3.78142e-38	15	50642820	GABPB1;GABPB1;FLJ10038;GABPB1;GABPB1;GABPB1	5'UTR;5'UTR;Body;5'UTR;5'UTR;5'UTR	N_Shelf
cg03138318	0.0196003	0.000920323	3.78719e-38	15	90342804	ANPEP;ANPEP	ExonBnd;Body
cg23840219	-0.0336549	0.00158027	3.7904e-38	6	109381072	SESN1	Body
cg00590251	0.0132929	0.000624203	3.8075e-38	2	119980583	STEAP3;STEAP3;STEAP3	TSS1500;TSS1500;TSS1500	N_Shore
cg16741986	0.016354	0.000767997	3.82783e-38	9	129263536	MVB12B	Body	S_Shore
cg23322035	0.0140072	0.000657817	3.84e-38	3	194489349	LOC100507391	Body
cg16168683	0.0196875	0.000924779	3.90647e-38	15	70373099	MIR629;TLE3;TLE3;TLE3;TLE3;TLE3;TLE3;TLE3	TSS1500;Body;Body;Body;Body;Body;Body;Body
cg08046411	0.0168235	0.000790356	3.94888e-38	11	1979572			S_Shore
cg03613649	0.0191855	0.000901393	3.97477e-38	17	7341191	FGF11	TSS1500	N_Shore
cg25326086	-0.0219341	0.00103065	4.01219e-38	12	123752628	CDK2AP1;CDK2AP1;CDK2AP1;CDK2AP1;CDK2AP1	5'UTR;5'UTR;Body;Body;Body	N_Shore
cg22877452	0.0351634	0.0016523	4.01544e-38	1	61517876			N_Shore
cg05494740	0.0137688	0.000647036	4.04236e-38	16	89775683	C16orf7	Body	N_Shore
cg11368016	0.0128821	0.000605379	4.0472e-38	17	44910196
cg18758601	0.0140302	0.000659417	4.08776e-38	12	58255552			N_Shelf
cg26753674	0.0280951	0.00132052	4.10125e-38	11	63869793	MACROD1	Body
cg12746627	-0.0154922	0.000728228	4.13292e-38	19	38450289	SIPA1L3	5'UTR
cg12395259	0.0409443	0.00192482	4.16365e-38	2	63271927	LOC100132215;EHBP1;EHBP1;EHBP1;EHBP1	Body;Body;Body;Body;Body	N_Shore
cg06827256	0.0132901	0.000624911	4.23683e-38	1	226311603			S_Shore
cg24413781	0.00937045	0.000440617	4.24413e-38	19	8273693	LASS4	TSS1500	Island
cg27069566	0.0257933	0.00121291	4.26123e-38	7	100200003	PCOLCE;PCOLCE	1stExon;5'UTR	N_Shore
cg26920212	-0.0186822	0.000878559	4.27647e-38	11	8740036	ST5;ST5;ST5	Body;Body;Body
cg22253096	0.0232367	0.00109275	4.27867e-38	15	68074623	MAP2K5;MAP2K5;MAP2K5	Body;Body;Body
cg14818812	0.0162511	0.000764276	4.29572e-38	8	142362180
cg24835545	0.0174405	0.000820254	4.31259e-38	1	110761524	KCNC4;KCNC4;KCNC4	Body;Body;Body
cg07497520	0.020867	0.00098142	4.31768e-38	17	8905741			N_Shore
cg02856340	0.0240742	0.00113234	4.34219e-38	1	22814332	ZBTB40;ZBTB40	5'UTR;5'UTR
cg07529210	0.0338765	0.00159362	4.39016e-38	12	122019110	KDM2B;KDM2B	TSS200;TSS1500	S_Shore
cg10357303	-0.0203694	0.000958361	4.4429e-38	2	119004582
cg26046074	-0.0269577	0.00126837	4.45139e-38	16	89523100	ANKRD11;ANKRD11;ANKRD11;ANKRD11	Body;5'UTR;5'UTR;5'UTR
cg04308301	0.0245813	0.00115656	4.45152e-38	8	131454686	ASAP1;ASAP1	5'UTR;5'UTR	N_Shore
cg26083330	0.0126275	0.000594136	4.45562e-38	20	36148615	BLCAP;BLCAP;BLCAP;BLCAP;NNAT;NNAT;BLCAP	5'UTR;5'UTR;5'UTR;5'UTR;TSS1500;TSS1500;5'UTR	Island
cg01401641	0.0235243	0.00110685	4.46075e-38	19	31839171	TSHZ3	Body	N_Shore
cg13305373	0.0185614	0.000873364	4.47105e-38	17	63180156	RGS9;RGS9;RGS9	Body;Body;Body
cg08542002	0.0157087	0.000739164	4.48261e-38	19	3442297	NFIC;NFIC;NFIC;NFIC;NFIC	Body;Body;Body;Body;Body
cg02694099	0.0157742	0.000742283	4.50167e-38	15	71408914	CT62	TSS1500	S_Shore
cg17105139	0.0339973	0.00159993	4.52929e-38	2	74729279	LOC151534;LBX2	TSS1500;Body	N_Shore
cg05578480	0.0203896	0.000959594	4.54724e-38	1	231174269	FAM89A	Body	N_Shore
cg25329021	-0.031329	0.00147476	4.62744e-38	11	76547361
cg20506037	0.0264796	0.00124657	4.65357e-38	18	46500830			N_Shore
cg08866794	0.0230357	0.00108449	4.67032e-38	6	42104596	C6orf132	Body
cg24570841	0.0168814	0.000794773	4.67833e-38	1	36043401	TFAP2E	Body	Island
cg20859882	0.0303003	0.00142682	4.75445e-38	17	46093755			S_Shelf
cg09951666	-0.01602	0.000754405	4.77171e-38	2	15734698	DDX1	Body	S_Shelf
cg06212213	0.0134893	0.000635387	4.86656e-38	7	596202	PRKAR1B;PRKAR1B;PRKAR1B;PRKAR1B;PRKAR1B;PRKAR1B	Body;Body;Body;Body;Body;Body	Island
cg04615725	0.0191386	0.000901556	4.89667e-38	14	64653096	SYNE2;SYNE2;MIR548AZ	Body;Body;Body
cg12963241	-0.0297878	0.00140352	4.98337e-38	3	10315477	TATDN2	Body
cg05894231	0.0143876	0.000677958	5.01437e-38	12	53464790	SPRYD3	Body
cg20286456	0.0158062	0.000744852	5.03953e-38	13	111186664	RAB20	Body
cg21915864	-0.0245773	0.00115821	5.04928e-38	14	93034996	RIN3	Body
cg23413954	0.0152706	0.000719638	5.05605e-38	5	79424068	SERINC5	Body
cg08692277	0.0242389	0.00114229	5.05916e-38	16	49730710	ZNF423	Body	N_Shore
cg13780542	0.030649	0.00144444	5.07914e-38	9	2047160	SMARCA2;SMARCA2	Body;Body	N_Shore
cg02349066	-0.0234389	0.00110466	5.0864e-38	1	182557546	RNASEL	5'UTR
cg02277710	0.021331	0.00100549	5.15627e-38	1	27931503	AHDC1	TSS1500	S_Shore
cg05488384	0.0171104	0.000806565	5.16878e-38	1	180562680
cg08271675	-0.0197164	0.000929452	5.18737e-38	5	179044693	HNRNPH1;HNRNPH1	Body;Body
cg23080060	0.0189537	0.000893505	5.19067e-38	5	61028303
cg07740063	0.0165255	0.000779074	5.21092e-38	11	126033141
cg10186039	0.0172143	0.000811549	5.21249e-38	15	66543546	MEGF11	5'UTR	N_Shore
cg05695925	0.0298511	0.00140741	5.2454e-38	2	206493817
cg26233866	0.0202212	0.000953428	5.26509e-38	1	44727284	ERI3	Body
cg19604717	0.018141	0.000855355	5.26846e-38	2	71122151
cg05786314	-0.014485	0.000683031	5.30536e-38	1	6452096	ACOT7	Body	N_Shore
cg23519086	0.0171669	0.000809539	5.3289e-38	3	128131147
cg24287175	0.0192123	0.000905996	5.32961e-38	17	17713671	RAI1	3'UTR	Island
cg15358893	-0.0181074	0.00085395	5.35881e-38	21	45510426	TRAPPC10	Body
cg24328095	-0.0223988	0.00105636	5.36652e-38	17	80205093	CSNK1D;CSNK1D	Body;Body	N_Shore
cg23719798	-0.0171374	0.000808256	5.38371e-38	14	96131043	TCL6	Body
cg24142603	0.0428085	0.00201907	5.40183e-38	8	72753888	MSC	3'UTR	Island
cg07482222	0.030334	0.00143085	5.44354e-38	19	3465714			S_Shore
cg16284674	-0.0301433	0.00142199	5.48462e-38	10	135123337	ZNF511;TUBGCP2	Body;TSS1500	Island
cg04558322	0.0171086	0.0008072	5.54656e-38	14	59437356
cg13829969	-0.0319322	0.00150665	5.56572e-38	14	92001277
cg02167358	0.0178248	0.00084125	5.68379e-38	X	15871902	AP1S2	5'UTR	N_Shore
cg12582181	0.0171216	0.000808071	5.68958e-38	3	149848024
cg00068153	0.0183239	0.000864846	5.70436e-38	1	201028602	CACNA1S	Body
cg08154035	-0.0176068	0.000831039	5.72601e-38	8	53706040
cg04558278	0.0235536	0.00111183	5.76748e-38	19	14074823	RFX1	Body	Island
cg10610428	-0.015404	0.000727166	5.78692e-38	12	5884295	ANO2	Body
cg06716752	0.0193517	0.000913723	5.8896e-38	6	167560801
cg16408865	-0.0115417	0.000544977	5.906e-38	12	69753119	YEATS4	TSS1500	N_Shore
cg09657114	0.0255752	0.00120763	5.91073e-38	15	62853598
cg13717343	-0.0208074	0.000982518	5.91938e-38	7	140576733	BRAF	Body
cg19605931	0.019197	0.00090648	5.92146e-38	18	8662653			S_Shelf
cg22413388	0.047321	0.00223473	5.972e-38	22	46367617	WNT7B	Body	Island
cg08456817	0.0259514	0.00122558	5.98389e-38	2	45173499			S_Shore
cg18770857	-0.0267751	0.00126459	6.02521e-38	12	50480650	SMARCD1;SMARCD1;SMARCD1;SMARCD1	Body;Body;ExonBnd;ExonBnd	S_Shore
cg26631397	0.0211815	0.00100054	6.09054e-38	2	11682864	GREB1;GREB1;GREB1;GREB1	5'UTR;5'UTR;1stExon;5'UTR
cg00785980	0.0162618	0.000768214	6.12996e-38	13	32984237	N4BP2L1;N4BP2L1	Body;Body
cg07038973	-0.0161542	0.000763235	6.19707e-38	3	42744082	HHATL;HHATL;HHATL	5'UTR;TSS1500;1stExon
cg03001579	0.018045	0.000852661	6.24913e-38	8	145215875	MROH1;MROH1;MROH1;MROH1;MROH1;MROH1	ExonBnd;ExonBnd;5'UTR;5'UTR;5'UTR;5'UTR
cg01107874	0.0176404	0.000833551	6.25515e-38	10	77165618	C10orf41;C10orf41	Body;Body	Island
cg02510044	0.0156118	0.000737721	6.27293e-38	19	48896080	KDELR1	TSS1500	S_Shore
cg13622731	0.0270855	0.00128006	6.33392e-38	15	99386604	IGF1R;IGF1R	Body;Body
cg10984552	-0.0274668	0.00129812	6.34925e-38	20	53262701	DOK5;DOK5	Body;Body
cg04132452	0.00976047	0.000461295	6.35007e-38	3	160475035	PPM1L	Body	S_Shore
cg00749123	0.025318	0.00119663	6.37418e-38	15	41791209	ITPKA	Body	N_Shelf
cg27658089	0.0225292	0.00106482	6.37773e-38	7	2558200	LFNG;LFNG;LFNG;LFNG;LFNG	TSS1500;TSS1500;ExonBnd;Body;Body	N_Shore
cg06628843	0.00973201	0.000459994	6.39882e-38	6	1671021	GMDS;GMDS	Body;Body
cg01739552	0.0236862	0.00111958	6.41045e-38	9	131774465	SH3GLB2;SH3GLB2;SH3GLB2	Body;Body;Body
cg11632096	-0.0301519	0.0014252	6.41282e-38	9	114682171	UGCG	Body
cg23055986	-0.0184483	0.000872185	6.51996e-38	7	130080444	CEP41;CEP41;CEP41;CEP41;CEP41	Body;Body;Body;Body;Body	N_Shore
cg07523753	0.0154001	0.000728334	6.70524e-38	1	2979582	FLJ42875	Body	Island
cg03573788	0.021648	0.00102413	6.86814e-38	4	184016270			N_Shelf
cg01087511	-0.0150444	0.000711766	6.89792e-38	19	8066740	ELAVL1	5'UTR
cg25948591	0.0160327	0.000758537	6.90744e-38	17	42676997
cg13430450	0.0201775	0.000954645	6.91345e-38	9	107691064	ABCA1	TSS1500	S_Shore
cg18990560	0.0222845	0.0010544	6.95134e-38	7	47622177	TNS3	TSS1500	S_Shore
cg10619411	0.0264077	0.00124953	6.96422e-38	15	101514474	LRRK1	Body	S_Shore
cg07999939	-0.0123962	0.0005866	7.01343e-38	11	48163116	PTPRJ	Body
cg13110636	-0.0168069	0.000795319	7.01459e-38	1	37945474	ZC3H12A;MIR6732	Body;TSS1500
[truncated: 175,132 more rows]

## Sheet: 3. Top 10,000 dDMPs GO
Supplementary Table 3. GO analysis on genes annotated to the top 10,000 dDMPs. Shown is the list of GO terms significantly enriched (FDR < 0.1) amongst genes annotated to top-ranked dDMPs.
	ONTOLOGY	TERM	N	DE	P	FDR
GO:0010646	BP	regulation of cell communication	3424	960	1.26909e-11	1.47257e-07
GO:0023051	BP	regulation of signaling	3437	964	1.28402e-11	1.47257e-07
GO:0009966	BP	regulation of signal transduction	3037	849	5.15997e-11	3.94514e-07
GO:0048583	BP	regulation of response to stimulus	4005	1055	1.26299e-10	7.2423e-07
GO:0007165	BP	signal transduction	5839	1432	2.3874e-10	1.0952e-06
GO:0023052	BP	signaling	6338	1554	7.94692e-10	3.03798e-06
GO:0007154	BP	cell communication	6399	1562	1.91201e-09	6.26513e-06
GO:0016055	BP	Wnt signaling pathway	453	173	3.06749e-09	8.79487e-06
GO:0198738	BP	cell-cell signaling by wnt	455	173	4.68004e-09	1.19273e-05
GO:0007166	BP	cell surface receptor signaling pathway	2750	747	8.40942e-09	1.92887e-05
GO:0048518	BP	positive regulation of biological process	6234	1542	1.098e-08	2.19321e-05
GO:0009653	BP	anatomical structure morphogenesis	2774	808	1.14743e-08	2.19321e-05
GO:0030111	BP	regulation of Wnt signaling pathway	333	132	3.03398e-08	5.35311e-05
GO:0050793	BP	regulation of developmental process	2558	716	3.48352e-08	5.57244e-05
GO:1905114	BP	cell surface receptor signaling pathway involved in cell-cell signaling	579	206	3.64418e-08	5.57244e-05
GO:0048522	BP	positive regulation of cellular process	5575	1399	5.46645e-08	7.83649e-05
GO:0045595	BP	regulation of cell differentiation	1616	467	8.40078e-08	0.000113346
GO:0051716	BP	cellular response to stimulus	7344	1723	9.46932e-08	0.000120665
GO:0009887	BP	animal organ morphogenesis	1052	339	1.66913e-07	0.000201499
GO:0072359	BP	circulatory system development	1204	358	2.23137e-07	0.000254879
GO:0060070	BP	canonical Wnt signaling pathway	307	118	2.33355e-07	0.000254879
GO:0048523	BP	negative regulation of cellular process	4843	1206	7.68105e-07	0.000800819
GO:0030154	BP	cell differentiation	4235	1108	1.05083e-06	0.00100192
GO:0045596	BP	negative regulation of cell differentiation	700	214	1.06528e-06	0.00100192
GO:0048869	BP	cellular developmental process	4262	1114	1.10073e-06	0.00100192
GO:0050896	BP	response to stimulus	8694	1983	1.13572e-06	0.00100192
GO:0032502	BP	developmental process	6422	1603	2.08923e-06	0.00177484
GO:0048646	BP	anatomical structure formation involved in morphogenesis	1238	364	3.85824e-06	0.00316059
GO:0051172	BP	negative regulation of nitrogen compound metabolic process	2431	620	5.09139e-06	0.00402694
GO:0019900	MF	kinase binding	757	244	5.44342e-06	0.00416186
GO:0035556	BP	intracellular signal transduction	2652	713	8.2806e-06	0.00612685
GO:0048856	BP	anatomical structure development	5866	1481	9.09835e-06	0.00652153
GO:0060828	BP	regulation of canonical Wnt signaling pathway	257	97	9.42206e-06	0.00654891
GO:0019901	MF	protein kinase binding	675	219	1.06557e-05	0.00718854
GO:0009968	BP	negative regulation of signal transduction	1304	363	1.17651e-05	0.00771017
GO:0007267	BP	cell-cell signaling	1661	476	1.22234e-05	0.00778799
GO:0007275	BP	multicellular organism development	4875	1266	1.31173e-05	0.00813164
GO:0048585	BP	negative regulation of response to stimulus	1689	449	1.92853e-05	0.0116407
GO:0005102	MF	signaling receptor binding	1457	376	2.11109e-05	0.0124159
GO:0010648	BP	negative regulation of cell communication	1408	388	2.34201e-05	0.0134297
GO:0051093	BP	negative regulation of developmental process	983	275	2.47773e-05	0.0138614
GO:0048870	BP	cell motility	1770	485	2.58133e-05	0.0140971
GO:0023057	BP	negative regulation of signaling	1414	389	2.68097e-05	0.0143008
GO:0031324	BP	negative regulation of cellular metabolic process	2291	589	2.93216e-05	0.0150513
GO:0051094	BP	positive regulation of developmental process	1380	394	2.95292e-05	0.0150513
GO:0030178	BP	negative regulation of Wnt signaling pathway	172	69	3.2458e-05	0.0161845
GO:0016477	BP	cell migration	1576	440	3.98038e-05	0.0194251
GO:0048731	BP	system development	4409	1150	4.21341e-05	0.020134
GO:0032501	BP	multicellular organismal process	7488	1736	4.40838e-05	0.020204
GO:0045597	BP	positive regulation of cell differentiation	911	271	4.41644e-05	0.020204
GO:0007167	BP	enzyme-linked receptor protein signaling pathway	1002	301	4.49231e-05	0.020204
GO:0048519	BP	negative regulation of biological process	5765	1329	4.89824e-05	0.0216059
GO:0007507	BP	heart development	602	195	5.30306e-05	0.0229503
GO:0070887	BP	cellular response to chemical stimulus	3072	758	5.51535e-05	0.023427
GO:0071396	BP	cellular response to lipid	602	174	6.08047e-05	0.0253578
GO:0042127	BP	regulation of cell population proliferation	1741	444	7.6105e-05	0.0311718
GO:0022603	BP	regulation of anatomical structure morphogenesis	986	301	8.21847e-05	0.0330714
GO:0042221	BP	response to chemical	4364	997	8.92959e-05	0.0353134
GO:0009967	BP	positive regulation of signal transduction	1551	421	9.46577e-05	0.0367994
GO:0010033	BP	response to organic substance	3069	751	9.63671e-05	0.0368358
GO:0070482	BP	response to oxygen levels	332	108	9.79634e-05	0.0368358
GO:0048384	BP	retinoic acid receptor signaling pathway	31	19	0.000108413	0.0401076
GO:0030029	BP	actin filament-based process	810	265	0.0001123	0.0403521
GO:0030036	BP	actin cytoskeleton organization	721	240	0.000112593	0.0403521
GO:0061061	BP	muscle structure development	685	210	0.000127808	0.0443045
GO:0010647	BP	positive regulation of cell communication	1744	469	0.000128593	0.0443045
GO:0045934	BP	negative regulation of nucleobase-containing compound metabolic process	1503	405	0.000130483	0.0443045
GO:0048513	BP	animal organ development	3547	917	0.000133448	0.0443045
GO:1901701	BP	cellular response to oxygen-containing compound	1206	326	0.000134298	0.0443045
GO:0023056	BP	positive regulation of signaling	1748	470	0.000135257	0.0443045
GO:0034446	BP	substrate adhesion-dependent cell spreading	111	49	0.000137431	0.0443045
GO:0010605	BP	negative regulation of macromolecule metabolic process	3235	719	0.000139647	0.0443045
GO:0036293	BP	response to decreased oxygen levels	305	100	0.000141005	0.0443045
GO:0051253	BP	negative regulation of RNA metabolic process	1374	377	0.000151199	0.0468657
GO:0048468	BP	cell development	2147	613	0.000154173	0.0471502
GO:0001503	BP	ossification	425	136	0.000163264	0.0492734
GO:0031490	MF	chromatin DNA binding	116	44	0.000170158	0.0506873
GO:0001666	BP	response to hypoxia	292	96	0.000179652	0.052627
GO:0019899	MF	enzyme binding	2049	559	0.000183375	0.052627
GO:0060129	BP	thyroid-stimulating hormone-secreting cell differentiation	6	6	0.000186887	0.052627
GO:0010628	BP	positive regulation of gene expression	1155	296	0.000187497	0.052627
GO:0010558	BP	negative regulation of macromolecule biosynthetic process	1562	406	0.000188142	0.052627
GO:0048645	BP	animal organ formation	69	34	0.000196266	0.054238
GO:0048385	BP	regulation of retinoic acid receptor signaling pathway	16	11	0.000210847	0.0575739
GO:0009790	BP	embryo development	1125	331	0.00021494	0.0580009
GO:0004672	MF	protein kinase activity	563	190	0.000234252	0.0622892
GO:0071310	BP	cellular response to organic substance	2434	610	0.000236263	0.0622892
GO:1902531	BP	regulation of intracellular signal transduction	1752	470	0.000255539	0.0666057
GO:0033993	BP	response to lipid	912	244	0.000261483	0.067389
GO:0007178	BP	transmembrane receptor protein serine/threonine kinase signaling pathway	386	123	0.000290997	0.0738326
GO:0030182	BP	neuron differentiation	1379	420	0.000292922	0.0738326
GO:0009890	BP	negative regulation of biosynthetic process	1660	425	0.0003002	0.0748445
GO:0007399	BP	nervous system development	2478	701	0.000305579	0.0753663
GO:0071495	BP	cellular response to endogenous stimulus	1372	381	0.000333745	0.0814373
GO:0007163	BP	establishment or maintenance of cell polarity	234	89	0.000340957	0.0823213
GO:0001944	BP	vasculature development	816	230	0.000347467	0.0830192
GO:0016773	MF	phosphotransferase activity, alcohol group as acceptor	670	218	0.000386493	0.0913917
GO:0031327	BP	negative regulation of cellular biosynthetic process	1631	417	0.000416834	0.0972169
GO:0003279	BP	cardiac septum development	107	47	0.000421294	0.0972169
GO:0050794	BP	regulation of cellular process	10869	2416	0.000423843	0.0972169
GO:0060485	BP	mesenchyme development	305	104	0.000433367	0.0984172
GO:0040011	BP	locomotion	1427	388	0.000439037	0.0987274

## Sheet: 4. Hypermethylated dDMPs GO
Supplementary Table 4. GO analysis on genes annotated to the top 10,000 hypermethylated dDMPs. Shown is the list of GO terms significantly enriched (FDR < 0.1) amongst genes annotated to hypermethylated dDMPs.
	ONTOLOGY	TERM	N	DE	P	FDR
GO:0009653	BP	anatomical structure morphogenesis	2774	907	3.14377e-16	7.21087e-12
GO:0009888	BP	tissue development	1974	620	7.85628e-12	9.00998e-08
GO:0009887	BP	animal organ morphogenesis	1052	379	1.48218e-11	1.13322e-07
GO:0022008	BP	neurogenesis	1666	576	2.53584e-11	1.45411e-07
GO:0007399	BP	nervous system development	2478	798	3.91134e-11	1.79429e-07
GO:0048513	BP	animal organ development	3547	1021	5.70816e-11	2.09225e-07
GO:0048731	BP	system development	4409	1264	6.60836e-11	2.09225e-07
GO:0030154	BP	cell differentiation	4235	1199	7.29739e-11	2.09225e-07
GO:0048869	BP	cellular developmental process	4262	1205	8.31396e-11	2.11886e-07
GO:0048856	BP	anatomical structure development	5866	1599	2.00714e-10	4.60377e-07
GO:0048699	BP	generation of neurons	1450	504	8.58017e-10	1.78912e-06
GO:0007275	BP	multicellular organism development	4875	1366	1.42959e-09	2.73254e-06
GO:0048468	BP	cell development	2147	685	2.0986e-09	3.70274e-06
GO:0030182	BP	neuron differentiation	1379	479	2.40487e-09	3.94003e-06
GO:0032502	BP	developmental process	6422	1704	3.44142e-09	5.18931e-06
GO:0030029	BP	actin filament-based process	810	305	3.61987e-09	5.18931e-06
GO:0022603	BP	regulation of anatomical structure morphogenesis	986	341	7.00098e-09	9.44598e-06
GO:0030036	BP	actin cytoskeleton organization	721	275	1.039e-08	1.32397e-05
GO:0035295	BP	tube development	1153	366	5.0795e-08	6.13203e-05
GO:0003002	BP	regionalization	358	136	5.86695e-08	6.72851e-05
GO:0007267	BP	cell-cell signaling	1661	513	6.67821e-08	7.2942e-05
GO:0060429	BP	epithelium development	1199	374	7.47238e-08	7.79064e-05
GO:0071944	CC	cell periphery	5909	1506	8.53755e-08	8.51416e-05
GO:0050793	BP	regulation of developmental process	2558	746	9.06768e-08	8.66606e-05
GO:0007389	BP	pattern specification process	469	170	1.04398e-07	9.57831e-05
GO:0000902	BP	cell morphogenesis	1017	374	1.29231e-07	0.000114007
GO:0032501	BP	multicellular organismal process	7488	1839	1.34345e-07	0.000114129
GO:1905114	BP	cell surface receptor signaling pathway involved in cell-cell signaling	579	212	1.63606e-07	0.000134022
GO:0048646	BP	anatomical structure formation involved in morphogenesis	1238	387	2.13334e-07	0.000168733
GO:0031012	CC	extracellular matrix	566	190	2.37388e-07	0.000181499
GO:0035239	BP	tube morphogenesis	942	303	2.4597e-07	0.000181994
GO:0048729	BP	tissue morphogenesis	632	227	2.60483e-07	0.000185834
GO:0030312	CC	external encapsulating structure	567	190	2.67363e-07	0.000185834
GO:0072359	BP	circulatory system development	1204	373	3.6158e-07	0.000243928
GO:0001501	BP	skeletal system development	537	190	1.14857e-06	0.000752708
GO:0070161	CC	anchoring junction	1325	447	2.32862e-06	0.00148366
GO:0040011	BP	locomotion	1427	427	2.72301e-06	0.0016825
GO:0048666	BP	neuron development	1111	386	2.83063e-06	0.0016825
GO:0007166	BP	cell surface receptor signaling pathway	2750	762	2.86078e-06	0.0016825
GO:0032432	CC	actin filament bundle	78	44	3.46085e-06	0.00198454
GO:0001725	CC	stress fiber	70	41	4.36583e-06	0.00238427
GO:0097517	CC	contractile actin filament bundle	70	41	4.36583e-06	0.00238427
GO:0016477	BP	cell migration	1576	470	5.07873e-06	0.00267338
GO:0032989	BP	cellular component morphogenesis	768	287	5.12835e-06	0.00267338
GO:0048598	BP	embryonic morphogenesis	611	213	7.88878e-06	0.004021
GO:0048870	BP	cell motility	1770	513	8.7377e-06	0.00435688
GO:0061448	BP	connective tissue development	271	106	1.06403e-05	0.00519267
GO:2000145	BP	regulation of cell motility	1075	324	1.1017e-05	0.00521367
GO:0048667	BP	cell morphogenesis involved in neuron differentiation	564	221	1.11379e-05	0.00521367
GO:0051216	BP	cartilage development	198	81	1.34639e-05	0.00617642
GO:0120039	BP	plasma membrane bounded cell projection morphogenesis	642	248	1.39151e-05	0.00625825
GO:0002009	BP	morphogenesis of an epithelium	521	187	1.45927e-05	0.00643679
GO:0000904	BP	cell morphogenesis involved in differentiation	724	271	1.53565e-05	0.00647463
GO:0051239	BP	regulation of multicellular organismal process	2889	774	1.55233e-05	0.00647463
GO:0090596	BP	sensory organ morphogenesis	272	105	1.55253e-05	0.00647463
GO:0032990	BP	cell part morphogenesis	666	254	1.6592e-05	0.00679591
GO:0048858	BP	cell projection morphogenesis	647	249	1.76016e-05	0.00708295
GO:0030334	BP	regulation of cell migration	1015	308	1.9607e-05	0.00775389
GO:0120036	BP	plasma membrane bounded cell projection organization	1505	484	2.20043e-05	0.0085024
GO:0061061	BP	muscle structure development	685	225	2.24506e-05	0.0085024
GO:0031175	BP	neuron projection development	966	338	2.26118e-05	0.0085024
GO:0023052	BP	signaling	6338	1576	2.57436e-05	0.0095239
GO:0030054	CC	cell junction	2101	657	2.65128e-05	0.00965275
GO:0048812	BP	neuron projection morphogenesis	626	240	2.92744e-05	0.0104717
GO:0040012	BP	regulation of locomotion	1119	333	2.96753e-05	0.0104717
GO:0060322	BP	head development	803	271	3.31775e-05	0.0115302
GO:0062023	CC	collagen-containing extracellular matrix	428	141	3.42866e-05	0.0117378
GO:0045165	BP	cell fate commitment	282	106	3.49772e-05	0.0117981
GO:0198738	BP	cell-cell signaling by wnt	455	164	4.16029e-05	0.0138296
GO:0034330	BP	cell junction organization	704	250	4.40043e-05	0.0144189
GO:0051094	BP	positive regulation of developmental process	1380	411	4.64938e-05	0.0150066
GO:0007417	BP	central nervous system development	1049	341	4.71062e-05	0.0150066
GO:0042641	CC	actomyosin	78	42	4.94177e-05	0.0155273
GO:0030030	BP	cell projection organization	1544	491	5.18661e-05	0.0160463
GO:0007507	BP	heart development	602	204	5.24687e-05	0.0160463
GO:0098772	MF	molecular function regulator activity	1956	511	5.34801e-05	0.0161404
GO:0016358	BP	dendrite development	237	100	6.83814e-05	0.0203697
GO:0016055	BP	Wnt signaling pathway	453	162	7.00957e-05	0.0206126
GO:0009952	BP	anterior/posterior pattern specification	216	79	7.19765e-05	0.0208978
GO:0010831	BP	positive regulation of myotube differentiation	17	12	8.6028e-05	0.0244677
GO:0007155	BP	cell adhesion	1528	455	8.64054e-05	0.0244677
GO:0007165	BP	signal transduction	5839	1435	8.87506e-05	0.0248253
GO:0007420	BP	brain development	757	254	9.11024e-05	0.0251761
GO:0098590	CC	plasma membrane region	1244	393	9.65575e-05	0.0263659
GO:0003779	MF	actin binding	433	165	9.95226e-05	0.0268559
GO:0060537	BP	muscle tissue development	421	144	0.000113185	0.0301874
GO:0007154	BP	cell communication	6399	1578	0.000119865	0.0316016
GO:0007423	BP	sensory organ development	571	191	0.000128144	0.0334005
GO:0061572	BP	actin filament bundle organization	162	71	0.000141365	0.0364325
GO:0005886	CC	plasma membrane	5434	1354	0.000152915	0.0389713
GO:0009790	BP	embryo development	1125	347	0.000156935	0.0395562
GO:0031589	BP	cell-substrate adhesion	367	139	0.000163733	0.040821
GO:0023051	BP	regulation of signaling	3437	941	0.000172077	0.0424401
GO:0005501	MF	retinoid binding	38	18	0.000176865	0.0427027
GO:0019840	MF	isoprenoid binding	38	18	0.000176865	0.0427027
GO:0003013	BP	circulatory system process	605	192	0.000189867	0.0449299
GO:0048568	BP	embryonic organ development	449	153	0.000190007	0.0449299
GO:0030111	BP	regulation of Wnt signaling pathway	333	123	0.000195585	0.0457768
GO:0001568	BP	blood vessel development	782	234	0.000204205	0.0469655
GO:0008289	MF	lipid binding	818	246	0.000204759	0.0469655
GO:0097435	BP	supramolecular fiber organization	804	256	0.000210862	0.047497
GO:0040007	BP	growth	916	288	0.000212419	0.047497
GO:0061564	BP	axon development	489	185	0.000213288	0.047497
GO:0030900	BP	forebrain development	381	137	0.00021648	0.0477443
GO:0010646	BP	regulation of cell communication	3424	935	0.000230174	0.0502449
GO:0060541	BP	respiratory system development	211	81	0.000232199	0.0502449
GO:0042995	CC	cell projection	2357	688	0.000235314	0.0504429
GO:0051017	BP	actin filament bundle assembly	159	69	0.000239993	0.0509697
GO:0043087	BP	regulation of GTPase activity	364	135	0.000256415	0.0539576
GO:0048813	BP	dendrite morphogenesis	140	65	0.000260826	0.0543869
GO:0007411	BP	axon guidance	236	102	0.000269175	0.0556223
GO:0030855	BP	epithelial cell differentiation	710	205	0.000274043	0.0561226
GO:0007015	BP	actin filament organization	446	161	0.000276602	0.0561453
GO:0045597	BP	positive regulation of cell differentiation	911	277	0.000293438	0.0590403
GO:0003205	BP	cardiac chamber development	167	68	0.000311892	0.0622075
GO:0009953	BP	dorsal/ventral pattern formation	94	40	0.000327478	0.0645349
GO:0097485	BP	neuron projection guidance	237	102	0.00032952	0.0645349
GO:0015629	CC	actin cytoskeleton	500	178	0.000332001	0.0645349
GO:0008360	BP	regulation of cell shape	154	66	0.000342751	0.0660646
GO:0030695	MF	GTPase regulator activity	475	173	0.000376594	0.0713878
GO:0060589	MF	nucleoside-triphosphatase regulator activity	475	173	0.000376594	0.0713878
GO:0009966	BP	regulation of signal transduction	3037	823	0.000385454	0.0724685
GO:0042692	BP	muscle cell differentiation	407	138	0.000389952	0.0727181
GO:0001944	BP	vasculature development	816	240	0.000439396	0.0812776
GO:0002064	BP	epithelial cell development	213	82	0.000443704	0.0814179
GO:2000147	BP	positive regulation of cell motility	584	177	0.000466795	0.0847686
GO:0031344	BP	regulation of cell projection organization	657	228	0.000469356	0.0847686
GO:0048732	BP	gland development	439	147	0.000486203	0.0871253
GO:0031674	CC	I band	143	59	0.000505838	0.088849
GO:0060070	BP	canonical Wnt signaling pathway	307	110	0.000509784	0.088849
GO:0001657	BP	ureteric bud development	97	44	0.000512303	0.088849
GO:0045595	BP	regulation of cell differentiation	1616	459	0.000514524	0.088849
GO:0060562	BP	epithelial tube morphogenesis	335	122	0.00051519	0.088849
GO:0048514	BP	blood vessel morphogenesis	701	206	0.000522646	0.0888809
GO:0120025	CC	plasma membrane bounded cell projection	2247	653	0.000523125	0.0888809
GO:2000026	BP	regulation of multicellular organismal development	1461	412	0.00053694	0.0905573
GO:0051130	BP	positive regulation of cellular component organization	1045	318	0.000553879	0.0924788
GO:0060485	BP	mesenchyme development	305	108	0.000556397	0.0924788

## Sheet: 5. Hypermethylated dDMPs KEGG
Supplementary Table 5. KEGG analysis on genes annotated to the top 10,000 hypermethylated dDMPs. Shown is the list of KEGG terms significantly enriched (FDR < 0.1) amongst genes annotated to hypermethylated dDMPs
	Description	N	DE	P	FDR
hsa04310	Wnt signaling pathway	173	75	4.23349e-05	0.0109784
hsa04916	Melanogenesis	101	47	6.185e-05	0.0109784
hsa04925	Aldosterone synthesis and secretion	98	47	0.000186611	0.0203393
hsa04934	Cushing syndrome	155	65	0.000278145	0.0203393
hsa04015	Rap1 signaling pathway	210	86	0.000286469	0.0203393
hsa05200	Pathways in cancer	526	176	0.000352211	0.0208391
hsa04928	Parathyroid hormone synthesis, secretion and action	106	49	0.000622427	0.0315659
hsa04750	Inflammatory mediator regulation of TRP channels	98	45	0.000869199	0.0367709
hsa04971	Gastric acid secretion	76	36	0.000993693	0.0367709
hsa04912	GnRH signaling pathway	93	41	0.0010358	0.0367709
hsa04927	Cortisol synthesis and secretion	65	31	0.0024513	0.07911
hsa04911	Insulin secretion	86	38	0.00298333	0.0882568
hsa04020	Calcium signaling pathway	251	91	0.00326857	0.0892571

## Sheet: 6. Hypomethylated dDMPs GO
Supplementary Table 6. GO analysis on genes annotated to the top 10,000 hypomethylated dDMPs. Shown is the list of GO terms significantly enriched (FDR < 0.1) amongst genes annotated to hypomethylated dDMPs.
	ONTOLOGY	TERM	N	DE	P	FDR
GO:0005737	CC	cytoplasm	10689	9471	1.32366e-21	2.98645e-17
GO:0005829	CC	cytosol	4873	4395	6.08182e-19	6.8609e-15
GO:0003824	MF	catalytic activity	4852	4327	9.14133e-12	6.87489e-08
GO:0032559	MF	adenyl ribonucleotide binding	1408	1298	1.74157e-11	9.82333e-08
GO:0030554	MF	adenyl nucleotide binding	1417	1305	3.21857e-11	1.29375e-07
GO:0005524	MF	ATP binding	1350	1245	3.44051e-11	1.29375e-07
GO:1901265	MF	nucleoside phosphate binding	1936	1765	4.7322e-11	1.41209e-07
GO:0000166	MF	nucleotide binding	1935	1764	5.00697e-11	1.41209e-07
GO:0043168	MF	anion binding	2159	1962	8.14223e-11	2.04117e-07
GO:0009056	BP	catabolic process	2333	2109	1.38159e-10	3.11715e-07
GO:0016020	CC	membrane	8131	7176	1.77968e-10	3.65028e-07
GO:0032553	MF	ribonucleotide binding	1720	1569	4.8851e-10	9.1848e-07
GO:0031090	CC	organelle membrane	3299	2955	6.46879e-10	1.12268e-06
GO:0036094	MF	small molecule binding	2246	2032	1.13476e-09	1.82875e-06
GO:0032555	MF	purine ribonucleotide binding	1703	1552	1.26222e-09	1.89855e-06
GO:0017076	MF	purine nucleotide binding	1714	1561	1.76238e-09	2.48518e-06
GO:0012505	CC	endomembrane system	4266	3803	3.83835e-09	5.09417e-06
GO:0140096	MF	catalytic activity, acting on a protein	2015	1825	4.1382e-09	5.09425e-06
GO:0044248	BP	cellular catabolic process	1934	1748	4.28999e-09	5.09425e-06
GO:0035639	MF	purine ribonucleoside triphosphate binding	1639	1492	5.49014e-09	6.19343e-06
GO:0005515	MF	protein binding	12258	10722	6.01016e-09	6.4572e-06
GO:1901564	BP	organonitrogen compound metabolic process	5773	5105	7.57547e-09	7.76899e-06
GO:0051234	BP	establishment of localization	4243	3780	1.15805e-08	1.136e-05
GO:0051649	BP	establishment of localization in cell	1901	1720	1.64588e-08	1.54726e-05
GO:0019899	MF	enzyme binding	1906	1727	1.90946e-08	1.69008e-05
GO:0097367	MF	carbohydrate derivative binding	2047	1850	1.94761e-08	1.69008e-05
GO:0051179	BP	localization	4833	4294	2.04938e-08	1.71252e-05
GO:0098588	CC	bounding membrane of organelle	1959	1771	3.42998e-08	2.76383e-05
GO:0019538	BP	protein metabolic process	4850	4296	3.76423e-08	2.92857e-05
GO:0046907	BP	intracellular transport	1415	1286	4.17665e-08	3.14112e-05
GO:1901575	BP	organic substance catabolic process	1919	1730	4.50519e-08	3.2789e-05
GO:1902494	CC	catalytic complex	1463	1323	5.36381e-08	3.78182e-05
GO:0051641	BP	cellular localization	3051	2729	7.44686e-08	5.0914e-05
GO:0006810	BP	transport	4100	3647	1.04193e-07	6.91413e-05
GO:0008380	BP	RNA splicing	386	363	1.63837e-07	0.000105614
GO:0009057	BP	macromolecule catabolic process	1250	1135	2.20919e-07	0.000138455
GO:0006397	BP	mRNA processing	420	393	2.41074e-07	0.000147003
GO:0061024	BP	membrane organization	747	690	2.65856e-07	0.000157849
GO:0043412	BP	macromolecule modification	3441	3063	2.90757e-07	0.000168207
GO:0005654	CC	nucleoplasm	3697	3279	3.06236e-07	0.000172732
GO:0016071	BP	mRNA metabolic process	640	590	3.33395e-07	0.000183465
GO:0140657	MF	ATP-dependent activity	499	466	3.80263e-07	0.000204273
GO:0005856	CC	cytoskeleton	2137	1921	4.51011e-07	0.000236644
GO:0006996	BP	organelle organization	3204	2850	5.21772e-07	0.000260505
GO:0010256	BP	endomembrane system organization	540	503	5.30499e-07	0.000260505
GO:0044265	BP	cellular macromolecule catabolic process	920	840	5.31124e-07	0.000260505
GO:0005739	CC	mitochondrion	1466	1316	7.68377e-07	0.000368854
GO:0044877	MF	protein-containing complex binding	1184	1078	8.7716e-07	0.000412302
GO:0140535	CC	intracellular protein-containing complex	796	727	1.21393e-06	0.000558952
GO:0140513	CC	nuclear protein-containing complex	1100	995	1.32854e-06	0.000599492
GO:0050911	BP	detection of chemical stimulus involved in sensory perception of smell	157	150	1.39953e-06	0.000619139
GO:0004984	MF	olfactory receptor activity	155	148	1.64994e-06	0.000715883
GO:0016740	MF	transferase activity	1994	1789	2.00368e-06	0.000852963
GO:0016772	MF	transferase activity, transferring phosphorus-containing groups	806	740	2.42262e-06	0.00101221
GO:0033036	BP	macromolecule localization	2692	2404	2.51608e-06	0.00103214
GO:0043167	MF	ion binding	5303	4682	3.2374e-06	0.00130433
GO:0006511	BP	ubiquitin-dependent protein catabolic process	605	557	3.39554e-06	0.00133841
GO:0051603	BP	proteolysis involved in protein catabolic process	695	637	3.44063e-06	0.00133841
GO:0036211	BP	protein modification process	3245	2888	3.54626e-06	0.00135611
GO:0019941	BP	modification-dependent protein catabolic process	612	563	3.85262e-06	0.00144871
GO:0044260	BP	cellular macromolecule metabolic process	2887	2560	4.08845e-06	0.00151219
GO:0016773	MF	phosphotransferase activity, alcohol group as acceptor	636	588	4.58218e-06	0.00166747
GO:0035556	BP	intracellular signal transduction	2452	2196	5.7663e-06	0.00206507
GO:0007608	BP	sensory perception of smell	180	170	6.34256e-06	0.00223595
GO:0005622	CC	intracellular anatomical structure	13114	11417	7.14384e-06	0.00247968
GO:0006508	BP	proteolysis	1590	1427	7.47893e-06	0.00255666
GO:0050906	BP	detection of stimulus involved in sensory perception	244	228	8.83608e-06	0.00297552
GO:0043632	BP	modification-dependent macromolecule catabolic process	623	572	9.61899e-06	0.00319152
GO:0009593	BP	detection of chemical stimulus	216	202	1.01927e-05	0.00333287
GO:0000375	BP	RNA splicing, via transesterification reactions	270	254	1.05238e-05	0.00339199
GO:0035091	MF	phosphatidylinositol binding	254	242	1.1409e-05	0.00362549
GO:0000377	BP	RNA splicing, via transesterification reactions with bulged adenosine as nucleophile	267	251	1.40714e-05	0.00434904
GO:0000398	BP	mRNA splicing, via spliceosome	267	251	1.40714e-05	0.00434904
GO:0009894	BP	regulation of catabolic process	928	843	1.86387e-05	0.00568278
GO:0007606	BP	sensory perception of chemical stimulus	231	215	1.92138e-05	0.00574208
GO:0071840	BP	cellular component organization or biogenesis	5828	5134	1.93422e-05	0.00574208
GO:0031967	CC	organelle envelope	1089	980	2.33802e-05	0.00676288
GO:0031975	CC	envelope	1089	980	2.33802e-05	0.00676288
GO:0008104	BP	protein localization	2254	2013	2.88281e-05	0.00823317
GO:0050839	MF	cell adhesion molecule binding	533	494	3.15989e-05	0.00891167
GO:0015630	CC	microtubule cytoskeleton	1236	1115	3.25488e-05	0.00906624
GO:0016301	MF	kinase activity	679	624	3.45704e-05	0.00951193
GO:0140640	MF	catalytic activity, acting on a nucleic acid	512	469	3.66471e-05	0.00996184
GO:0034660	BP	ncRNA metabolic process	534	488	3.7648e-05	0.0100579
GO:0070727	BP	cellular macromolecule localization	2263	2020	3.78921e-05	0.0100579
GO:0050790	BP	regulation of catalytic activity	2133	1907	3.97332e-05	0.010424
GO:0050907	BP	detection of chemical stimulus involved in sensory perception	182	170	4.36921e-05	0.0113308
GO:0030695	MF	GTPase regulator activity	444	413	4.60857e-05	0.011683
GO:0060589	MF	nucleoside-triphosphatase regulator activity	444	413	4.60857e-05	0.011683
GO:0070647	BP	protein modification by small protein conjugation or removal	905	820	4.72587e-05	0.0118472
GO:0006914	BP	autophagy	510	469	5.1806e-05	0.0127049
GO:0061919	BP	process utilizing autophagic mechanism	510	469	5.1806e-05	0.0127049
GO:0004672	MF	protein kinase activity	539	498	5.39741e-05	0.0128702
GO:0031974	CC	membrane-enclosed lumen	5213	4572	5.47619e-05	0.0128702
GO:0043233	CC	organelle lumen	5213	4572	5.47619e-05	0.0128702
GO:0070013	CC	intracellular organelle lumen	5213	4572	5.47619e-05	0.0128702
GO:0030163	BP	protein catabolic process	909	823	7.10578e-05	0.0165279
GO:0005886	CC	plasma membrane	4867	4299	7.24023e-05	0.0166102
GO:0016887	MF	ATP hydrolysis activity	303	283	7.28843e-05	0.0166102
GO:0006974	BP	cellular response to DNA damage stimulus	795	720	7.41844e-05	0.0167375
GO:0070161	CC	anchoring junction	1268	1148	7.69013e-05	0.0171787
GO:0008092	MF	cytoskeletal protein binding	937	853	8.77267e-05	0.0192567
GO:0016787	MF	hydrolase activity	2057	1833	8.79108e-05	0.0192567
GO:0030054	CC	cell junction	1984	1780	9.05977e-05	0.0196545
GO:0071702	BP	organic substance transport	2229	1986	9.21715e-05	0.0198055
GO:0032446	BP	protein modification by small protein conjugation	798	724	9.3452e-05	0.0198912
GO:0007033	BP	vacuole organization	196	186	9.44031e-05	0.0199058
GO:0031267	MF	small GTPase binding	262	247	0.000102005	0.0213097
GO:0071944	CC	cell periphery	5313	4687	0.000106655	0.0220766
GO:0006281	BP	DNA repair	529	483	0.000109501	0.0224597
GO:0051640	BP	organelle localization	523	481	0.000114205	0.0232134
GO:0051668	BP	localization within membrane	624	571	0.000124393	0.0249761
GO:0005635	CC	nuclear envelope	422	390	0.000125091	0.0249761
GO:0098590	CC	plasma membrane region	1181	1069	0.000138274	0.0273661
GO:0043229	CC	intracellular organelle	11689	10169	0.000143351	0.0281242
GO:0016607	CC	nuclear speck	382	353	0.000145616	0.0283222
GO:0016043	BP	cellular component organization	5668	4986	0.000160983	0.030808
GO:0031329	BP	regulation of cellular catabolic process	744	675	0.000162389	0.030808
GO:0016604	CC	nuclear body	759	688	0.000162492	0.030808
GO:0005681	CC	spliceosomal complex	168	159	0.000167725	0.0314944
GO:0072657	BP	protein localization to membrane	541	496	0.000168904	0.0314944
GO:0051020	MF	GTPase binding	288	270	0.000175978	0.0325445
GO:0006913	BP	nucleocytoplasmic transport	289	269	0.000192915	0.0351011
GO:0051169	BP	nuclear transport	289	269	0.000192915	0.0351011
GO:0045184	BP	establishment of protein localization	1512	1353	0.000214695	0.0387516
GO:0022613	BP	ribonucleoprotein complex biogenesis	376	344	0.000248472	0.0444922
GO:0030234	MF	enzyme regulator activity	1129	1017	0.000264387	0.0467456
GO:0005925	CC	focal adhesion	408	378	0.0002652	0.0467456
GO:0031663	BP	lipopolysaccharide-mediated signaling pathway	57	57	0.000269826	0.0471215
GO:0030055	CC	cell-substrate junction	418	387	0.000271509	0.0471215
GO:0007040	BP	lysosome organization	89	87	0.000276268	0.0472132
GO:0080171	BP	lytic vacuole organization	89	87	0.000276268	0.0472132
GO:0097708	CC	intracellular vesicle	2282	2030	0.000278316	0.0472132
GO:1990234	CC	transferase complex	744	672	0.000292327	0.0484966
GO:0044419	BP	biological process involved in interspecies interaction between organisms	1402	1252	0.000293118	0.0484966
GO:0016567	BP	protein ubiquitination	734	665	0.000293874	0.0484966
GO:0106310	MF	protein serine kinase activity	342	318	0.000294479	0.0484966
GO:0031410	CC	cytoplasmic vesicle	2279	2027	0.000302486	0.0494542
GO:0140098	MF	catalytic activity, acting on RNA	327	301	0.000319448	0.0518517
GO:0022406	BP	membrane docking	91	89	0.000326132	0.0525585
GO:0005783	CC	endoplasmic reticulum	1815	1617	0.000337325	0.0539768
GO:0051015	MF	actin filament binding	209	198	0.000339818	0.0539928
GO:0031982	CC	vesicle	3653	3226	0.000377997	0.059639
GO:0048284	BP	organelle fusion	139	133	0.000386522	0.0605605
GO:0005085	MF	guanyl-nucleotide exchange factor activity	216	204	0.000403816	0.0626249
GO:0022857	MF	transmembrane transporter activity	1020	919	0.000405249	0.0626249
GO:0031252	CC	cell leading edge	407	377	0.000418529	0.0642371
GO:1901565	BP	organonitrogen compound catabolic process	1234	1105	0.00042306	0.0642885
GO:0060341	BP	regulation of cellular localization	885	800	0.000424563	0.0642885
GO:0003725	MF	double-stranded RNA binding	72	71	0.000434126	0.0652984
GO:0071705	BP	nitrogen compound transport	1825	1626	0.000438609	0.0653387
GO:0001726	CC	ruffle	173	165	0.000440186	0.0653387
GO:0007269	BP	neurotransmitter secretion	142	136	0.000493346	0.0722784
GO:0099643	BP	signal release from synapse	142	136	0.000493346	0.0722784
GO:0090174	BP	organelle membrane fusion	112	108	0.000534	0.0777297
GO:0043484	BP	regulation of RNA splicing	164	155	0.000575638	0.0832535
GO:0008324	MF	cation transmembrane transporter activity	612	558	0.000597257	0.08583
GO:0022890	MF	inorganic cation transmembrane transporter activity	566	517	0.000616356	0.0880141
GO:0005815	CC	microtubule organizing center	757	684	0.000629038	0.0892601
GO:0015318	MF	inorganic molecular entity transmembrane transporter activity	691	628	0.000664724	0.0937344
GO:0004674	MF	protein serine/threonine kinase activity	408	376	0.000688894	0.0965392
GO:0006906	BP	vesicle fusion	110	106	0.000694049	0.0966614
GO:0022804	MF	active transmembrane transporter activity	380	350	0.000700033	0.0968966

## Sheet: 7. Hypomethylated dDMPs KEGG
Supplementary Table 7. KEGG analysis on genes annotated to the top 10,000 hypomethylated dDMPs. Shown is the list of KEGG terms significantly enriched (FDR < 0.1) amongst genes annotated to hypomethylated dDMPs.
	Description	N	DE	P	FDR
hsa04740	Olfactory transduction	192	182	3.23146e-06	0.00114717
hsa04152	AMPK signaling pathway	112	109	0.000186032	0.0330206
hsa01521	EGFR tyrosine kinase inhibitor resistance	76	75	0.000544911	0.0644812
hsa04144	Endocytosis	231	216	0.00100135	0.0766038
hsa04714	Thermogenesis	200	186	0.00142087	0.0766038
hsa04141	Protein processing in endoplasmic reticulum	153	144	0.00158135	0.0766038
hsa04012	ErbB signaling pathway	80	78	0.00174998	0.0766038
hsa05211	Renal cell carcinoma	64	63	0.00176678	0.0766038
hsa04722	Neurotrophin signaling pathway	115	110	0.00194207	0.0766038
hsa03040	Spliceosome	120	113	0.00250571	0.0819665
hsa04140	Autophagy - animal	153	144	0.00253981	0.0819665
hsa04211	Longevity regulating pathway	86	83	0.00297895	0.0830584
hsa04621	NOD-like receptor signaling pathway	156	146	0.00341655	0.0830584
hsa04936	Alcoholic liver disease	125	118	0.00358699	0.0830584
hsa04064	NF-kappa B signaling pathway	95	91	0.00371782	0.0830584
hsa05135	Yersinia infection	130	123	0.00388638	0.0830584
hsa04261	Adrenergic signaling in cardiomyocytes	145	137	0.00407203	0.0830584
hsa05134	Legionellosis	50	49	0.00447547	0.0830584
hsa04510	Focal adhesion	199	186	0.00456084	0.0830584
hsa04925	Aldosterone synthesis and secretion	97	93	0.00467935	0.0830584
hsa05415	Diabetic cardiomyopathy	168	156	0.00530237	0.0863937
hsa04911	Insulin secretion	82	79	0.00552308	0.0863937
hsa05417	Lipid and atherosclerosis	185	172	0.00566604	0.0863937
hsa03015	mRNA surveillance pathway	76	73	0.0058407	0.0863937
hsa01100	Metabolic pathways	1387	1228	0.00621634	0.088272
hsa05171	Coronavirus disease - COVID-19	195	179	0.00705307	0.0963016
hsa04931	Insulin resistance	108	97	0.000335784	0.0042676
hsa04724	Glutamatergic synapse	115	104	0.0003366	0.0042676
hsa05165	Human papillomavirus infection	327	275	0.000374988	0.00459036
hsa04921	Oxytocin signaling pathway	154	136	0.000408284	0.00460038
hsa04010	MAPK signaling pathway	300	255	0.000416714	0.00460038
hsa04064	NF-kappa B signaling pathway	103	91	0.000427299	0.00460038
hsa04974	Protein digestion and absorption	101	90	0.000427641	0.00460038
hsa05410	Hypertrophic cardiomyopathy	90	82	0.000467087	0.00463242
hsa05146	Amoebiasis	100	89	0.00046885	0.00463242
hsa04810	Regulation of actin cytoskeleton	227	195	0.000469987	0.00463242
hsa04936	Alcoholic liver disease	139	118	0.000482816	0.00463242
hsa04141	Protein processing in endoplasmic reticulum	168	144	0.000520952	0.00486679
hsa00380	Tryptophan metabolism	41	39	0.000574832	0.0051614
hsa04664	Fc epsilon RI signaling pathway	67	62	0.000582149	0.0051614
hsa01240	Biosynthesis of cofactors	152	128	0.000596105	0.0051614
hsa04912	GnRH signaling pathway	93	84	0.000619528	0.00523648
hsa03040	Spliceosome	132	113	0.000684367	0.00564395
hsa05120	Epithelial cell signaling in Helicobacter pylori infection	70	64	0.000699531	0.00564395
hsa04360	Axon guidance	181	159	0.000767418	0.00605399
hsa02010	ABC transporters	45	43	0.000784461	0.00605399
hsa04512	ECM-receptor interaction	89	81	0.000851663	0.00636018
hsa04919	Thyroid hormone signaling pathway	121	108	0.000859968	0.00636018
hsa05211	Renal cell carcinoma	68	63	0.00098243	0.00687605
hsa05133	Pertussis	76	67	0.000991096	0.00687605
hsa04918	Thyroid hormone synthesis	75	68	0.000991155	0.00687605
hsa04015	Rap1 signaling pathway	210	181	0.0010072	0.00687605
hsa04927	Cortisol synthesis and secretion	65	60	0.00105794	0.00708622
hsa04071	Sphingolipid signaling pathway	120	106	0.00123491	0.00811842
hsa04721	Synaptic vesicle cycle	78	71	0.00128044	0.00826468
hsa04728	Dopaminergic synapse	131	115	0.00135186	0.00856986
hsa04621	NOD-like receptor signaling pathway	177	146	0.00142415	0.00886973
hsa04072	Phospholipase D signaling pathway	147	129	0.00147266	0.00901372
hsa05142	Chagas disease	102	89	0.00154639	0.00930458
hsa04024	cAMP signaling pathway	225	190	0.00158764	0.00939354
hsa05031	Amphetamine addiction	69	63	0.00166319	0.00967924
hsa04926	Relaxin signaling pathway	129	112	0.00180075	0.0103108
hsa05030	Cocaine addiction	49	46	0.00187167	0.0105467
hsa04371	Apelin signaling pathway	139	120	0.00191239	0.0106078
hsa01522	Endocrine resistance	96	86	0.0021669	0.0118346
hsa04610	Complement and coagulation cascades	85	72	0.00225347	0.0121209
hsa00592	alpha-Linolenic acid metabolism	26	25	0.00249596	0.0132113
hsa05205	Proteoglycans in cancer	204	174	0.00253062	0.0132113
hsa04723	Retrograde endocannabinoid signaling	141	121	0.00266751	0.0137242
hsa05412	Arrhythmogenic right ventricular cardiomyopathy	77	70	0.00290028	0.0146311
hsa05171	Coronavirus disease - COVID-19	226	179	0.00292623	0.0146311
hsa00520	Amino sugar and nucleotide sugar metabolism	49	45	0.00317547	0.0155018
hsa05131	Shigellosis	244	202	0.0031877	0.0155018
hsa04933	AGE-RAGE signaling pathway in diabetic complications	100	88	0.00323451	0.0155169
hsa04660	T cell receptor signaling pathway	118	103	0.00337609	0.015929
hsa05145	Toxoplasmosis	109	95	0.00342155	0.015929
hsa05161	Hepatitis B	159	134	0.00345501	0.015929
hsa05132	Salmonella infection	248	205	0.00379796	0.0172856
hsa05415	Diabetic cardiomyopathy	189	156	0.00395911	0.017791
hsa05163	Human cytomegalovirus infection	222	183	0.00415381	0.0182721
hsa04932	Non-alcoholic fatty liver disease	151	126	0.00416913	0.0182721
hsa04730	Long-term depression	60	55	0.0044697	0.0192657
hsa00565	Ether lipid metabolism	50	45	0.00450438	0.0192657
hsa04530	Tight junction	170	143	0.00549259	0.0231058
hsa04814	Motor proteins	193	161	0.00558871	0.0231058
hsa05200	Pathways in cancer	526	425	0.00559747	0.0231058
hsa05235	PD-L1 expression and PD-1 checkpoint pathway in cancer	89	78	0.00566681	0.0231232
hsa04971	Gastric acid secretion	76	68	0.00597447	0.0241016
hsa04928	Parathyroid hormone synthesis, secretion and action	106	93	0.00621275	0.0247812
hsa04380	Osteoclast differentiation	133	112	0.00634083	0.0250111
hsa05220	Chronic myeloid leukemia	76	68	0.00659955	0.025675
hsa04130	SNARE interactions in vesicular transport	32	30	0.00665379	0.025675
hsa05417	Lipid and atherosclerosis	212	172	0.00759381	0.0289871
hsa04062	Chemokine signaling pathway	192	156	0.00779555	0.0294406
hsa04668	TNF signaling pathway	114	97	0.00806139	0.029827
hsa04935	Growth hormone synthesis, secretion and action	119	103	0.0080659	0.029827
hsa04934	Cushing syndrome	155	132	0.00830757	0.0303617
hsa05231	Choline metabolism in cancer	98	86	0.00838154	0.0303617
hsa04720	Long-term potentiation	67	60	0.00878475	0.0315009
hsa05032	Morphine addiction	91	80	0.00909467	0.0322861
hsa00020	Citrate cycle (TCA cycle)	30	28	0.00955011	0.0332563
hsa04392	Hippo signaling pathway - multiple species	29	28	0.00955533	0.0332563
hsa04727	GABAergic synapse	89	78	0.00966229	0.0333021
hsa05134	Legionellosis	56	49	0.0105894	0.0361465
hsa04666	Fc gamma R-mediated phagocytosis	96	83	0.0109293	0.0365194
hsa04068	FoxO signaling pathway	131	111	0.0110047	0.0365194
hsa04150	mTOR signaling pathway	155	131	0.0110789	0.0365194
hsa05130	Pathogenic Escherichia coli infection	197	162	0.0111101	0.0365194
hsa00140	Steroid hormone biosynthesis	61	49	0.0118584	0.0386213
hsa05022	Pathways of neurodegeneration - multiple diseases	462	368	0.0119749	0.0386462
hsa04110	Cell cycle	157	131	0.0122905	0.0393075
hsa00410	beta-Alanine metabolism	31	29	0.0127701	0.0404767
hsa05016	Huntington disease	291	233	0.0131079	0.0409535
hsa00970	Aminoacyl-tRNA biosynthesis	43	39	0.0132286	0.0409535
hsa04920	Adipocytokine signaling pathway	69	61	0.0132666	0.0409535
hsa05100	Bacterial invasion of epithelial cells	77	68	0.0134447	0.0411453
hsa01200	Carbon metabolism	115	96	0.0136445	0.0413999
hsa05223	Non-small cell lung cancer	72	64	0.0145859	0.0437529
hsa04520	Adherens junction	93	81	0.0146665	0.0437529
hsa05144	Malaria	49	42	0.0157921	0.0467182
hsa05017	Spinocerebellar ataxia	142	120	0.0161424	0.0473599
hsa05214	Glioma	75	66	0.0164916	0.0479879
hsa04390	Hippo signaling pathway	157	133	0.0166806	0.0481432
hsa04657	IL-17 signaling pathway	92	76	0.0171395	0.0488575
hsa00190	Oxidative phosphorylation	121	98	0.0172034	0.0488575
hsa00513	Various types of N-glycan biosynthesis	42	38	0.0178304	0.0502363
hsa05152	Tuberculosis	173	139	0.0181714	0.0507941
hsa04960	Aldosterone-regulated sodium reabsorption	37	34	0.0193006	0.053529
hsa04146	Peroxisome	83	70	0.0194824	0.0536143
hsa00562	Inositol phosphate metabolism	73	64	0.022331	0.060601
hsa00500	Starch and sucrose metabolism	32	29	0.0223973	0.060601
hsa05020	Prion disease	258	204	0.0225333	0.060601
hsa04922	Glucagon signaling pathway	105	88	0.0231523	0.0617976
hsa05110	Vibrio cholerae infection	50	44	0.025892	0.0685945
hsa04961	Endocrine and other factor-regulated calcium reabsorption	53	47	0.0267576	0.0699881
hsa04370	VEGF signaling pathway	59	52	0.0268123	0.0699881
hsa00770	Pantothenate and CoA biosynthesis	21	20	0.0271393	0.0701751
hsa04913	Ovarian steroidogenesis	51	44	0.0272793	0.0701751
hsa04915	Estrogen signaling pathway	136	112	0.0292762	0.0747701
hsa04972	Pancreatic secretion	98	81	0.0296053	0.0750706
hsa00591	Linoleic acid metabolism	30	26	0.0299358	0.0753703
hsa05014	Amyotrophic lateral sclerosis	349	274	0.0307503	0.0768758
hsa05212	Pancreatic cancer	76	66	0.0327782	0.0809487
hsa03030	DNA replication	36	32	0.0328355	0.0809487
hsa04713	Circadian entrainment	97	83	0.0334738	0.081953
hsa05164	Influenza A	161	128	0.0345536	0.0840174
hsa05033	Nicotine addiction	40	36	0.0352213	0.0850582
hsa05170	Human immunodeficiency virus 1 infection	208	166	0.0371177	0.0884834
hsa00860	Porphyrin metabolism	42	34	0.0371381	0.0884834
hsa00130	Ubiquinone and other terpenoid-quinone biosynthesis	11	11	0.0377048	0.0892347
hsa04213	Longevity regulating pathway - multiple species	61	53	0.039295	0.0923823
hsa04662	B cell receptor signaling pathway	81	68	0.0396699	0.0926502
hsa04218	Cellular senescence	155	128	0.0403199	0.0935527
hsa04620	Toll-like receptor signaling pathway	105	83	0.0428042	0.0983816
hsa00564	Glycerophospholipid metabolism	98	82	0.0429554	0.0983816

## Sheet: 8. All significant dDMRs
Supplementary Table 8. All significant dDMRs associated with human pancreas development. Shown is the list of dDMRs which are significantly associated (corrected P < 0.05, number of sites ≥ 3) with pancreas development.
Rank	Chr	Start	End	n	Beta	se	z	P	P adjusted	Associated gene
1	20	36148264	36149656	37	0.25277	0.00474668	53.252	0	0	NNAT;BLCAP
2	17	7757148	7759140	20	0.248952	0.00527987	47.1512	0	0	DNAH2;KDM6B;TMEM88;CYB5D1;CHD3;NAA38
3	13	50700606	50703841	19	0.251853	0.00665158	37.8637	0	0	DLEU1;DLEU2
4	11	65312223	65315625	17	0.232986	0.00571174	40.7907	0	0	MIR548AR;SCYL1;ZNRD2;FAM89B;EHBP1L1;LTBP3;ZNRD2-DT
5	7	1119760	1121929	16	0.239757	0.00620181	38.6592	0	0	GPR146;GPER1;C7orf50
6	11	73356353	73357741	13	0.235605	0.00548577	42.9483	0	0	PLEKHB1;RAB6A
7	18	56528679	56530302	13	0.246497	0.00411303	59.9308	0	0	ZNF532
8	1	36785859	36788436	11	0.244086	0.00555549	43.9359	0	0	THRAP3;SH3D21;EVA1B;STK40
9	19	10463037	10465257	12	0.242894	0.00584996	41.5206	0	0	RAVER1;ICAM3;TYK2
10	11	65374263	65375462	10	0.235744	0.0062111	37.9552	0	0	EHBP1L1;PCNX3;MIR4690;KCNK7;MAP3K11
11	17	17712609	17714352	9	0.233511	0.00591443	39.4815	0	0	RAI1;SMCR5;SREBF1;MIR33B
12	1	156046546	156047509	9	0.234086	0.00519309	45.0763	0	0	LAMTOR2;RAB25;LMNA;UBQLN4;MEX3A
13	19	16830287	16830859	9	-0.238954	0.00596514	-40.0584	0	0	NWD1
14	1	33231070	33231382	8	0.227787	0.00596744	38.1716	0	0	KIAA1522;YARS1
15	17	41836026	41837048	7	0.240787	0.00566693	42.4898	0	0	CFAP97D1;SOST;DUSP3
16	16	3179328	3180174	8	-0.245749	0.00462026	-53.1894	0	0	ZNF205;ZNF213;ZNF205-AS1
17	1	2979311	2980399	7	0.232059	0.00571452	40.6086	0	0	PRDM16;PRDM16-DT
18	5	176558658	176560265	7	0.243135	0.00617693	39.3617	0	0	NSD1
19	2	161265247	161265754	6	0.237109	0.00502792	47.1584	0	0	RBMS1;MIR4785
20	6	34206084	34206683	6	0.234842	0.00616471	38.0946	0	0	HMGA1;SMIM29
21	10	99474521	99475406	6	0.233023	0.00564496	41.2798	0	0	MARVELD1;ZFYVE27;AVPI1
22	17	79484960	79485996	7	0.218071	0.00561326	38.8493	0	0	FSCN2;ACTG1;FAAP100
23	19	3369478	3370244	6	0.232513	0.0058137	39.9939	0	0	NFIC
24	19	3464314	3465071	6	0.233747	0.00538433	43.4125	0	0	NFIC;SMIM24;DOHH
25	17	21190981	21191452	6	-0.238052	0.00381624	-62.3786	0	0	MAP2K3
26	7	150810981	150811605	5	0.231275	0.00614566	37.6322	0	0	AGAP3
27	15	37180636	37181529	5	0.239086	0.00498267	47.9836	0	0	LOC145845;MEIS2
28	15	90543224	90543813	5	0.236037	0.00567142	41.6186	0	0	ZNF710
29	7	44142953	44143290	4	0.241862	0.00581844	41.5682	0	0	AEBP1;MIR4649;POLM;POLD2
30	16	49732224	49732623	4	0.231733	0.0047553	48.7315	0	0	ZNF423
31	17	4854391	4854972	4	0.237152	0.00619158	38.3024	0	0	GP1BA;RNF167;ENO3;SLC25A11;PFN1;SPAG7;CAMTA2
32	5	126626719	126627355	3	0.232153	0.00610056	38.0544	0	0	MEGF10
33	6	1621807	1622383	3	0.232595	0.00569896	40.8136	0	0	FOXC1;GMDS
34	9	131154899	131155135	5	0.224233	0.00601004	37.3098	1.14e-304	1.98e-298	URM1;MIR219B;CERCAM;MIR219A2
35	6	107809317	107809929	4	0.237979	0.00638521	37.2704	4.95e-304	8.59e-298	SOBP;PDSS2
36	4	151500192	151501806	9	0.235432	0.00634456	37.1078	2.1e-301	3.65e-295	MAB21L2;LRBA
37	22	22007100	22007633	5	0.237966	0.00642064	37.0627	1.12e-300	1.95e-294	UBE2L3;CCDC116;SDF2L1;MIR301B;MIR130B;PPIL2;YDJC
38	16	88945894	88947943	14	0.246357	0.00667713	36.8956	5.43e-298	9.43e-292	TRAPPC2L;GALNS;PABPN1L;CBFA2T3
39	12	113514933	113515835	4	0.23466	0.0063638	36.8742	1.2e-297	2.08e-291	DTX1;RASAL1
40	10	77871618	77872458	7	0.23342	0.00634578	36.7835	3.39e-296	5.89e-290	LRMDA
41	13	36048892	36051073	17	0.229974	0.00627151	36.6696	2.23e-294	3.87e-288	NBEA;MIR548F5
42	17	40822424	40824361	10	0.234594	0.00641718	36.5571	1.38e-292	2.39e-286	TUBG2;CNTNAP1;PLEKHH3;CCR10;EZH1
43	12	1738035	1738446	8	0.235403	0.00644164	36.544	2.22e-292	3.85e-286	WNT5B
44	10	94819559	94820376	6	0.227228	0.00622105	36.5256	4.35e-292	7.56e-286	EXOC6;CYP26C1;CYP26A1
45	11	63766286	63766787	3	0.230513	0.00633878	36.3655	1.5e-289	2.6e-283	COX8A;OTUB1;MACROD1
46	4	74606107	74606465	5	-0.232525	0.0064538	-36.0292	2.92e-284	5.07e-278	CXCL8
47	17	62778131	62778413	5	0.230352	0.006404	35.97	2.47e-283	4.28e-277	ARHGAP27P1;PLEKHM1P1
48	19	3364892	3365736	5	0.232512	0.00646758	35.9504	4.99e-283	8.66e-277	NFIC
49	14	99988546	99990546	12	0.24723	0.00688266	35.9207	1.45e-282	2.52e-276	CCNK;CCDC85C
50	20	55964998	55965497	4	0.237151	0.00663195	35.7588	4.82e-280	8.37e-274	RAE1;RBM38
51	16	678562	680335	9	0.246532	0.00691155	35.6695	1.17e-278	2.04e-272	RAB40C;WFIKKN1;MCRIP2;WDR90;METTL26
52	17	77765514	77767485	10	0.202801	0.00568703	35.6603	1.63e-278	2.84e-272	CBX2;CBX8
53	19	35629022	35630651	19	0.249935	0.00702861	35.5596	5.91e-277	1.03e-270	FXYD3;FXYD1;FXYD7;FXYD5;LGI4
54	2	63271537	63272334	5	0.227903	0.00644896	35.3394	1.46e-273	2.53e-267	EHBP1;OTX1;EHBP1-AS1
55	12	58003151	58004448	11	0.242921	0.00691415	35.1339	2.05e-270	3.55e-264	KIF5A;PIP4K2C;DTX3;ARHGEF25;SLC26A10P;B4GALNT1
56	4	174912071	174912278	5	0.230263	0.00656126	35.0944	8.21e-270	1.42e-263
57	6	168078772	168079818	8	0.232078	0.00661326	35.0928	8.67e-270	1.51e-263
58	7	2556531	2558431	16	0.237616	0.00677824	35.0558	3.19e-269	5.53e-263	LFNG;MIR4648;BRAT1
59	22	38380487	38381626	7	0.236534	0.00681679	34.6988	8.23e-264	1.43e-257	POLR2F;MIR4534;SOX10
60	8	38830814	38832728	15	0.24575	0.00708548	34.6835	1.4e-263	2.42e-257	PLEKHA2;HTRA4;ADAM9;TM2D2
61	5	139490895	139492727	8	0.229988	0.00664416	34.615	1.5e-262	2.61e-256	PURA;IGIP;MALINC1
62	22	39759966	39760267	6	0.237663	0.00689233	34.4822	1.48e-260	2.57e-254	SYNGR1;TAB1
63	2	206551466	206551987	3	0.233144	0.00679232	34.3246	3.37e-258	5.85e-252	NRP2
64	17	7340867	7342846	16	0.237451	0.00692394	34.2942	9.59e-258	1.66e-251	NLGN2;SPEM1;SPEM2;TMEM102;FGF11;CHRNB1;ZBTB4
65	19	15590732	15591043	4	-0.229638	0.00670747	-34.2362	7e-257	1.21e-250	CYP4F22;WIZ;RASAL3;PGLYRP2
66	13	36045201	36046056	8	0.194938	0.00569906	34.2053	2.02e-256	3.51e-250	NBEA;MIR548F5
67	14	75746735	75747332	5	0.232632	0.00681102	34.1552	1.12e-255	1.94e-249	FOS;LINC01220
68	18	72915526	72917943	13	0.229617	0.00672765	34.1303	2.62e-255	4.54e-249	TSHZ1;PTGR3
69	4	151502935	151504187	11	0.229356	0.00675952	33.9309	2.34e-252	4.06e-246	MAB21L2;LRBA
70	19	14073064	14074320	6	0.232797	0.00687296	33.8714	1.76e-251	3.05e-245	DCAF15;PODNL1;RFX1
71	4	41361219	41362115	10	0.244405	0.00722128	33.8451	4.28e-251	7.43e-245	LIMCH1
72	2	106226918	106227214	4	0.233013	0.00690132	33.7635	6.78e-250	1.18e-243	LINC02946
73	1	92952581	92953279	8	0.239481	0.00709341	33.761	7.37e-250	1.28e-243	GFI1;EVI5
74	17	27045043	27045548	10	0.210744	0.0062827	33.5435	1.12e-246	1.94e-240	SUPT6H;RPL23A;SNORD42B;SNORD4A;SNORD42A;SNORD4B;NEK8;TRAF4;PROCA1;RAB34;TLCD1
75	2	285979	287395	11	0.230623	0.00689715	33.4374	3.92e-245	6.8e-239	ACP1;SH3YL1;ALKAL2
76	16	73096842	73097364	6	0.228584	0.00684841	33.3777	2.89e-244	5.01e-238	HCCAT5;ZFHX3
77	4	77506682	77507556	7	0.232074	0.00695949	33.3464	8.22e-244	1.43e-237	SHROOM3;MIR4450
78	11	2722086	2722713	12	0.233405	0.00704027	33.1528	5.16e-241	8.96e-235	KCNQ1;KCNQ1OT1
79	6	156718177	156718546	5	0.226761	0.00684754	33.1157	1.76e-240	3.06e-234
80	2	38300537	38301438	6	0.241795	0.00730194	33.1138	1.88e-240	3.27e-234	RMDN2;CYP1B1
81	1	3115085	3115644	6	0.246628	0.00744799	33.1134	1.91e-240	3.31e-234	PRDM16
82	5	171616388	171616574	3	0.228615	0.00691882	33.0424	2e-239	3.47e-233	EFCAB9;STK10;UBTD2
83	1	1564422	1565027	7	0.224751	0.00680386	33.0328	2.74e-239	4.76e-233	MIB2;MMP23B;FNDC10;CDK11B;SLC35E2B
84	1	231005255	231005895	6	0.237754	0.00719936	33.0242	3.65e-239	6.33e-233	C1orf198
85	9	114658195	114658781	3	-0.234027	0.00709446	-32.9873	1.23e-238	2.14e-232	UGCG
86	10	94820892	94821085	4	0.22502	0.00682496	32.9701	2.18e-238	3.78e-232	EXOC6;CYP26C1;CYP26A1
87	14	100203730	100204528	9	-0.234638	0.00711975	-32.956	3.47e-238	6.03e-232	CYP46A1;EML1
88	2	65217211	65217623	4	0.229597	0.00696759	32.9522	3.94e-238	6.83e-232	SLC1A4
89	17	74463439	74463767	7	0.238768	0.0072505	32.9313	7.84e-238	1.36e-231	AANAT;UBE2O;RHBDF2
90	16	56650508	56651049	3	0.235665	0.00716516	32.8905	3.01e-237	5.22e-231	MT3;MT2A;MT1A;MT1L;MT1M;MT1E;MT1JP;MT1DP
91	10	21788638	21790002	4	0.226632	0.00691498	32.7741	1.38e-235	2.39e-229	MIR1915HG;MIR1915;SKIDA1
92	10	98031125	98032439	9	-0.224934	0.00686919	-32.7453	3.54e-235	6.14e-229	BLNK
93	11	65306731	65307006	3	0.220824	0.00675717	32.6799	3.01e-234	5.23e-228	MIR548AR;SCYL1;LTBP3;ZNRD2-DT
94	13	36051599	36053408	9	0.233389	0.00717699	32.519	5.75e-232	9.97e-226	NBEA;MIR548F5
95	5	67483109	67484008	8	0.239583	0.00737108	32.5031	9.63e-232	1.67e-225	PIK3R1
96	1	92945668	92946187	3	0.227005	0.00700211	32.4196	1.45e-230	2.52e-224	GFI1;EVI5
97	15	67356310	67356942	4	0.229227	0.00708681	32.3456	1.6e-229	2.78e-223	SMAD3
98	3	184037145	184038252	8	-0.239081	0.00739335	-32.3374	2.09e-229	3.63e-223	ECE2;PSMD2;EIF4G1;SNORD66;FAM131A;CLCN2
99	20	50419193	50419348	6	0.230962	0.00717889	32.1723	4.31e-227	7.47e-221	SALL4
100	2	100722155	100723429	11	0.240645	0.00748431	32.1533	7.94e-227	1.38e-220	AFF3
101	2	102802929	102803787	10	0.230965	0.00719995	32.0787	8.73e-226	1.52e-219	IL1R1;IL1RL2
102	9	131155819	131156065	3	0.225881	0.00704199	32.0763	9.45e-226	1.64e-219	URM1;MIR219B;CERCAM;MIR219A2
103	12	25204113	25205846	10	-0.239479	0.00747155	-32.0521	2.05e-225	3.56e-219	IRAG2
104	2	9771671	9772588	5	0.231181	0.00722336	32.0046	9.4e-225	1.63e-218	YWHAQ
105	2	220312021	220313972	8	0.241702	0.00756422	31.9534	4.85e-224	8.41e-218	DES;SPEG
106	11	75485827	75486926	6	0.239244	0.00750193	31.891	3.56e-223	6.18e-217	DGAT2;DGAT2-DT
107	2	162096032	162096490	3	0.230306	0.00722358	31.8825	4.66e-223	8.09e-217	TANK
108	11	64017091	64017619	4	0.22791	0.00715609	31.8484	1.38e-222	2.4e-216	FERMT3;NUDT22;DNAJC4;VEGFB;FKBP2;PLCB3;TRPT1;PPP1R14B;BAD
109	8	37378276	37378540	4	0.224018	0.00704767	31.7862	1.01e-221	1.75e-215
110	12	25054873	25056500	19	0.218876	0.00689014	31.7666	1.87e-221	3.25e-215	BCAT1
111	16	88921901	88922618	4	0.238707	0.0075321	31.6919	2.01e-220	3.48e-214	TRAPPC2L;GALNS;PABPN1L;CBFA2T3
112	12	123752628	123753272	9	-0.240493	0.00761188	-31.5945	4.4e-219	7.63e-213	MTRFR;CDK2AP1;SBNO1
113	17	78237117	78237543	5	-0.226869	0.00718427	-31.5786	7.27e-219	1.26e-212	SLC26A11;RNF213
114	3	194116724	194117679	5	0.239507	0.00759337	31.5415	2.34e-218	4.07e-212	LRRC15;GP5;ATP13A3
115	15	41244423	41244992	4	0.233099	0.00739706	31.5124	5.87e-218	1.02e-211	DLL4;CHAC1;INO80
116	12	49937852	49938018	3	0.230705	0.00732508	31.4953	1.01e-217	1.75e-211	SPATS2;KCNH3;MCRS1
117	12	58013267	58013687	15	0.236203	0.00751474	31.4319	7.42e-217	1.29e-210	PIP4K2C;DTX3;ARHGEF25;SLC26A10P;B4GALNT1
118	12	122018770	122020205	13	0.23355	0.00743784	31.4003	2e-216	3.48e-210	KDM2B
119	11	126030199	126030551	5	0.231419	0.00737278	31.3883	2.92e-216	5.07e-210
120	1	1360499	1361729	10	0.235657	0.00752844	31.3022	4.36e-215	7.56e-209	MRPL20-AS1;TMEM88B;VWA1;ATAD3C;CCNL2;MRPL20;ANKRD65
121	10	77794591	77794758	4	0.226403	0.007238	31.2797	8.81e-215	1.53e-208	LRMDA
122	3	49135801	49136196	3	-0.227786	0.00729947	-31.2058	8.88e-214	1.54e-207	QRICH1;QARS1;USP19;LAMB2
123	15	45740565	45741008	7	0.234931	0.00755832	31.0825	4.16e-212	7.21e-206	SPATA5L1;C15orf48;MIR147B
124	3	47933936	47934361	3	0.232958	0.00749641	31.0759	5.1e-212	8.84e-206	MAP4
125	6	1618814	1619445	5	0.235068	0.00757281	31.0411	1.5e-211	2.61e-205	FOXC1;GMDS
126	16	29831109	29832769	11	-0.250378	0.00807849	-30.9932	6.66e-211	1.16e-204	KIF22;MAZ;PRRT2;PAGR1;MVP;BOLA2
127	2	238599734	238600061	4	0.225783	0.00729411	30.9541	2.23e-210	3.88e-204	LRRFIP1
128	11	2292691	2293173	13	0.223676	0.00723714	30.9068	9.69e-210	1.68e-203	ASCL2;C11orf21
129	11	72433059	72433866	8	-0.232635	0.00755236	-30.8029	2.4e-208	4.16e-202	ARAP1
130	11	65321226	65322269	7	0.24385	0.00792049	30.7872	3.89e-208	6.74e-202	SCYL1;ZNRD2;FAM89B;EHBP1L1;LTBP3;ZNRD2-DT
131	19	44005808	44006432	5	0.229431	0.00745357	30.7814	4.65e-208	8.07e-202	ZNF575;PHLDB3;ETHE1
132	9	131153847	131154347	3	0.228453	0.007431	30.7432	1.51e-207	2.62e-201	URM1;MIR219B;CERCAM;MIR219A2
133	19	36435543	36436010	5	0.234442	0.00763216	30.7176	3.32e-207	5.76e-201	LRFN3
134	17	79358945	79359767	11	0.234897	0.00765911	30.669	1.48e-206	2.56e-200	BAHCC1;LINC03048;MIR4740
135	19	1265302	1265999	5	0.230515	0.00753606	30.5883	1.75e-205	3.04e-199	ATP5F1D;MIDN;CIRBP;FAM174C;EFNA2;CBARP;CIRBP-AS1
136	6	150245062	150245472	3	0.207613	0.00680294	30.5182	1.49e-204	2.59e-198	RAET1E-AS1;ULBP2;RAET1E;RAET1G
137	12	49211029	49211284	3	0.222807	0.00732824	30.4039	4.88e-203	8.47e-197	CACNB3;ADCY6;DDX23
138	1	36039356	36039885	6	0.228335	0.0075103	30.4029	5.03e-203	8.73e-197	NCDN;TFAP2E;KIAA0319L;PSMB2
139	10	21797112	21799395	12	0.23649	0.00778998	30.3582	1.96e-202	3.4e-196	MLLT10;MIR1915HG;MIR1915;SKIDA1
140	1	241694591	241695616	7	-0.234997	0.00776619	-30.259	3.97e-201	6.89e-195	KMO;FH
141	1	10738569	10738769	3	0.225511	0.00746307	30.2169	1.42e-200	2.47e-194	CASZ1
142	12	53612551	53613154	4	0.227371	0.00755256	30.1051	4.15e-199	7.21e-193	ZNF740;ITGB7;RARG
143	17	79131943	79132083	3	0.23688	0.00787008	30.0988	5.03e-199	8.72e-193	PVALEF;AATK;MIR1250
144	19	11594384	11594936	4	0.234788	0.00783495	29.9668	2.66e-197	4.61e-191	ELAVL3;ZNF653;ECSIT
145	2	74728623	74729502	6	0.228477	0.00763146	29.9388	6.15e-197	1.07e-190	TTC31;LBX2-AS1;TLX2;HTRA2;MRPL53;CCDC142;LBX2;PCGF1;DQX1;AUP1
146	1	151810485	151811923	10	0.225394	0.00753064	29.9302	7.95e-197	1.38e-190	C2CD4D-AS1;RORC;C2CD4D;THEM5
147	12	52473014	52474047	6	0.226901	0.00758129	29.9291	8.24e-197	1.43e-190	NR4A1;ATG101
148	16	57661299	57662541	14	0.210275	0.00702614	29.9276	8.61e-197	1.49e-190	ADGRG1
149	4	174438930	174440681	11	0.240462	0.00804112	29.9041	1.74e-196	3.02e-190	HAND2-AS1;HAND2
150	15	85396292	85396513	3	-0.231147	0.00774551	-29.8427	1.09e-195	1.89e-189	ALPK3
151	11	61521905	61523045	11	0.239863	0.00807071	29.7202	4.21e-194	7.31e-188	DAGLA;MYRF;MYRF-AS1
152	22	28194981	28195524	3	0.217633	0.00733019	29.6899	1.04e-193	1.8e-187	MN1
153	1	40030697	40030869	4	-0.22808	0.00769934	-29.6233	7.49e-193	1.3e-186	PPIEL;PABPC4;SNORA55
154	17	77763166	77763497	3	0.228898	0.0077301	29.6113	1.07e-192	1.85e-186	CBX2;CBX8
155	2	177024947	177026301	8	0.238589	0.00805987	29.6021	1.41e-192	2.44e-186	HOXD8;MIR10B;HOXD4;HOXD3;HOXD1;HOXD-AS2;HAGLR
156	11	62474725	62475373	7	0.229011	0.00774371	29.5738	3.25e-192	5.63e-186	GNG3;TTC9C;UBXN1;LRRN4CL;BSCL2;HNRNPUL2-BSCL2;HNRNPUL2
157	9	124581775	124582156	3	0.227076	0.00768118	29.5626	4.52e-192	7.84e-186	TTLL11
158	17	75446304	75446661	7	0.233005	0.0078857	29.5478	7.02e-192	1.22e-185	SEPTIN9
159	19	13984990	13985688	7	0.232992	0.00789052	29.5281	1.25e-191	2.17e-185	MIR181C;MIR181D;NANOS3;BRME1
160	1	86043795	86044230	6	0.226589	0.00767806	29.5113	2.06e-191	3.58e-185	CCN1;DDAH1
161	13	51417977	51418221	7	0.230487	0.00782126	29.4692	7.14e-191	1.24e-184	DLEU7-AS1;DLEU7
162	9	133567787	133568412	5	0.231544	0.00787994	29.3839	8.81e-190	1.53e-183	PRDM12;EXOSC2;ABL1
163	17	6358363	6358599	4	0.231059	0.00786885	29.3637	1.6e-189	2.77e-183	PIMREG;AIPL1;PITPNM3
164	1	180922629	180922916	3	-0.230657	0.00786528	-29.3259	4.85e-189	8.41e-183	KIAA1614;STX6
165	12	113530566	113531238	4	0.232634	0.00794584	29.2774	2.01e-188	3.49e-182	DTX1;RASAL1
166	6	26225767	26226256	4	0.231363	0.00791873	29.2172	1.17e-187	2.04e-181	H2BC7;H4C5;H2AC8;H3C6;H4C6;H2BC9;H3C4;H2AC7;H2BC8;H1-3;H4C7;H3C7
167	14	100069535	100069840	4	0.237871	0.00817243	29.1065	2.97e-186	5.15e-180	CCDC85C
168	10	106013534	106014256	6	0.227721	0.00783726	29.0562	1.28e-185	2.23e-179	GSTO1;GSTO2;CFAP43;MIR4482
169	21	36041178	36041699	8	0.235731	0.00811292	29.0562	1.28e-185	2.23e-179	CLIC6
170	1	86045347	86045527	5	0.226951	0.00784218	28.9398	3.77e-184	6.54e-178	CCN1;DDAH1
171	3	52552593	52553433	6	0.236469	0.00817195	28.9366	4.14e-184	7.18e-178	NISCH;STAB1;SMIM4;NT5DC2;PBRM1
172	11	72982929	72983097	4	0.223194	0.00772124	28.9065	9.89e-184	1.72e-177	P2RY2;P2RY6
173	11	94278324	94279068	9	0.235129	0.00814942	28.8523	4.75e-183	8.24e-177	C11orf97;PIWIL4;FUT4
174	22	38480061	38480588	5	0.228736	0.00794544	28.7884	3e-182	5.2e-176	PICK1;SLC16A8;BAIAP2L2;PLA2G6
175	19	3462653	3463241	3	0.222003	0.0077189	28.7609	6.61e-182	1.15e-175	NFIC;SMIM24;DOHH
176	12	46767289	46768016	7	0.230312	0.00801102	28.7493	9.23e-182	1.6e-175	SLC38A2
177	11	73073008	73073714	5	0.228492	0.00795007	28.7408	1.18e-181	2.05e-175	ARHGEF17;RELT
178	17	79364771	79365257	3	0.230788	0.00804886	28.6734	8.19e-181	1.42e-174	BAHCC1;LINC03048;MIR4740
179	17	34079665	34079998	5	-0.225192	0.00785752	-28.6594	1.22e-180	2.12e-174	AP2B1;RASL10B;C17orf50;GAS2L2;MMP28
180	19	45260278	45261004	7	0.234366	0.00817925	28.6537	1.44e-180	2.5e-174	BCL3;CBLC
181	14	102438447	102439006	3	-0.230698	0.0080551	-28.64	2.14e-180	3.71e-174	DYNC1H1
182	11	46382544	46383209	8	-0.226144	0.00790584	-28.6047	5.87e-180	1.02e-173	DGKZ;MIR4688;MDK;CHRM4
183	10	44787425	44788812	10	0.215097	0.00752542	28.5827	1.1e-179	1.91e-173	LINC02881
184	2	177029459	177030228	7	0.225546	0.00791643	28.4908	1.52e-178	2.64e-172	MIR10B;HOXD4;HOXD3;HOXD1;HOXD-AS2;HAGLR
185	12	57618943	57619290	5	0.223599	0.00785661	28.46	3.66e-178	6.36e-172	LRP1;NXPH4;SHMT2;NDUFA4L2;STAC3;R3HDM2
186	19	49238364	49238958	4	0.233082	0.00819673	28.436	7.27e-178	1.26e-171	FUT2;FGF21;MAMSTR;RASIP1;IZUMO1;FUT1
187	3	11651536	11651990	4	0.229638	0.00807643	28.4331	7.89e-178	1.37e-171	VGLL4
188	17	77923275	77924774	12	0.215999	0.00761564	28.3626	5.85e-177	1.02e-170	TBC1D16
189	16	67569856	67570862	4	0.227816	0.00803824	28.3415	1.07e-176	1.85e-170	RIPOR1;CTCF
190	5	139026743	139027359	4	0.221782	0.00784661	28.2647	9.39e-176	1.63e-169	UBE2D2;CXXC5
191	12	113599306	113599683	4	0.222411	0.00787022	28.2599	1.08e-175	1.87e-169	CFAP73;RITA1;RASAL1;DDX54
192	17	40838861	40840012	7	0.233343	0.00828264	28.1726	1.27e-174	2.2e-168	TUBG2;CNTNAP1;PLEKHH3;CCR10;EZH1
193	2	202901045	202901470	4	0.227781	0.00808926	28.1585	1.89e-174	3.28e-168	FZD7
194	17	27899576	27900384	4	0.222017	0.00789068	28.1366	3.5e-174	6.07e-168	TAOK1;TP53I13;ANKRD13B;ABHD15;GIT1
195	2	7017571	7018153	7	-0.221262	0.00788674	-28.0549	3.48e-173	6.04e-167	RSAD2;CMPK2
196	7	1113014	1113237	4	0.226966	0.00810659	27.9977	1.73e-172	3.01e-166	GPR146;GPER1;C7orf50
197	8	61834373	61835175	5	0.220845	0.00789396	27.9764	3.14e-172	5.46e-166
198	6	91004430	91004482	3	0.218918	0.0078377	27.9314	1.11e-171	1.93e-165	MIR4464;BACH2
199	16	86229291	86230191	5	0.229424	0.008217	27.9207	1.5e-171	2.6e-165
200	22	40572844	40573076	3	0.230426	0.00825292	27.9205	1.5e-171	2.61e-165	TNRC6B
201	7	100491714	100492055	3	0.220576	0.00790237	27.9126	1.87e-171	3.25e-165	SLC12A9;TRIP6;SRRT;UFSP1;ACHE
202	16	27237122	27237719	5	-0.225969	0.00810152	-27.8922	3.31e-171	5.75e-165	KDM8;NSMCE1
203	1	201618030	201618284	3	0.218421	0.00783233	27.8871	3.82e-171	6.63e-165	NAV1
204	2	55509719	55509943	3	-0.225743	0.00810313	-27.8587	8.44e-171	1.47e-164	PRORSD1P;MTIF2;CCDC88A
205	6	170411557	170411953	6	0.227814	0.00818526	27.8323	1.77e-170	3.06e-164
206	11	63906050	63906104	3	0.22256	0.00801733	27.7599	1.33e-169	2.3e-163	FLRT1;MACROD1
207	11	119558088	119558768	5	0.227568	0.00820003	27.7521	1.64e-169	2.85e-163	NECTIN1
208	15	90456387	90456619	4	0.22089	0.00796897	27.7188	4.15e-169	7.2e-163	AP3S2;ARPIN-AP3S2;ARPIN
209	1	62660188	62660281	3	0.229619	0.00828716	27.7078	5.63e-169	9.77e-163	PATJ;L1TD1
210	15	65689058	65689433	6	0.225035	0.00812936	27.6818	1.16e-168	2.01e-162	IGDCC3;IGDCC4
211	17	38520181	38521365	9	0.231634	0.0083709	27.6714	1.54e-168	2.68e-162	RARA;GJD3;TOP2A
212	4	3372915	3373871	6	0.224354	0.00811017	27.6633	1.93e-168	3.35e-162	RGS12
213	18	12102258	12102699	5	-0.230604	0.00834252	-27.642	3.48e-168	6.04e-162	ANKRD62
214	14	24807635	24807665	3	0.222587	0.00806028	27.6154	7.28e-168	1.26e-161	LTB4R2;LTB4R;NFATC4;CIDEB;ADCY4;RIPK3
215	8	18067331	18067674	5	-0.219739	0.00795891	-27.6091	8.65e-168	1.5e-161	NAT1
216	7	127670570	127670993	3	0.218283	0.00790678	27.6071	9.16e-168	1.59e-161	SND1;LRRC4
217	14	68830704	68831210	4	0.216106	0.00783136	27.5949	1.28e-167	2.22e-161	RAD51B
218	14	105864430	105864488	3	-0.227954	0.00826104	-27.5938	1.32e-167	2.29e-161	PACS2;TEX22;MTA1
219	2	101925089	101925483	6	-0.222052	0.00804769	-27.5921	1.39e-167	2.4e-161	MIR5696;RNF149
220	3	128211096	128212476	10	0.225657	0.00818753	27.5611	3.26e-167	5.65e-161	DNAJB8-AS1;LOC90246;DNAJB8;GATA2
221	2	74730586	74731413	8	0.217351	0.00789045	27.5461	4.93e-167	8.56e-161	TTC31;LBX2-AS1;TLX2;HTRA2;CCDC142;LBX2;PCGF1;DQX1;AUP1;LOXL3
222	15	74218217	74218904	10	0.197158	0.00716823	27.5044	1.56e-166	2.7e-160	LOXL1;LOXL1-AS1
223	12	46660255	46660893	6	0.224142	0.0081634	27.4569	5.75e-166	9.98e-160	SLC38A1
224	19	49133421	49133845	5	0.230925	0.00841468	27.4431	8.39e-166	1.46e-159	SPACA4;SPHK2;SEC1P;FAM83E;RPL18;DBP;CA11
225	3	124839483	124839847	5	0.223003	0.00814096	27.3926	3.36e-165	5.82e-159	SLC12A8
226	2	10444574	10445016	4	0.222252	0.00811433	27.39	3.6e-165	6.26e-159	HPCAL1
227	12	65671664	65672174	5	0.23092	0.00843429	27.3786	4.93e-165	8.55e-159	LEMD3;MSRB3
228	11	45951533	45952237	3	-0.220804	0.00807196	-27.3544	9.58e-165	1.66e-158	MAPK8IP1;LARGE2;C11orf94;PEX16;PHF21A
229	19	18761132	18761792	8	0.208239	0.00761341	27.3516	1.03e-164	1.79e-158	TMEM59L;KLHL26
230	11	63676370	63677197	5	0.225897	0.0082592	27.351	1.05e-164	1.82e-158	MARK2;NAA40;RCOR2
231	2	239047029	239047305	5	0.229849	0.00841112	27.3269	2.04e-164	3.53e-158	ESPNL;KLHL30
232	17	35851204	35851459	4	0.226238	0.00829599	27.2707	9.44e-164	1.64e-157	TADA2A;DUSP14;SYNRG
233	6	31506280	31508318	18	-0.222674	0.0081657	-27.2694	9.79e-164	1.7e-157	MICB;MCCD1;NFKBIL1;DDX39B;ATP6V1G2-DDX39B;SNORD117;SNORD84;ATP6V1G2
234	17	10634140	10634532	4	0.226609	0.0083222	27.2294	2.91e-163	5.06e-157	ADPRM;TMEM220-AS1;TMEM220;MAGOH2P
235	10	22622123	22623213	6	0.229115	0.00842476	27.1954	7.36e-163	1.28e-156	COMMD3;COMMD3-BMI1;BMI1;SPAG6
236	19	35530254	35531417	10	0.222244	0.00819932	27.1052	8.55e-162	1.48e-155	GRAMD1A;SCN1B;HPN;HPN-AS1
237	1	44703750	44704073	3	0.228952	0.00845719	27.0719	2.11e-161	3.66e-155	DMAP1;ERI3
238	1	201390794	201391061	4	0.22701	0.00838585	27.0706	2.19e-161	3.79e-155	LAD1;TNNI1
239	9	16705153	16705513	3	0.219804	0.00812567	27.0505	3.76e-161	6.53e-155	BNC2
240	17	41739130	41740276	9	0.229959	0.00851384	27.01	1.13e-160	1.96e-154	MEOX1
241	10	99472848	99473224	6	0.232929	0.00863059	26.9888	2e-160	3.47e-154	MARVELD1;ZFYVE27;AVPI1
242	11	64057807	64058878	8	0.179	0.00665063	26.9148	1.47e-159	2.56e-153	PLCB3;GPR137;KCNK4;CATSPERZ;ESRRA;PRDX5;BAD;TRMT112
243	4	151504920	151505192	3	0.216658	0.00805063	26.912	1.59e-159	2.76e-153	MAB21L2;LRBA
244	1	2066006	2066446	5	0.216647	0.00805293	26.9029	2.03e-159	3.53e-153	PRKCZ
245	8	38627889	38628418	3	0.225538	0.00838617	26.894	2.58e-159	4.47e-153	TACC1
246	8	145060083	145060799	4	-0.233494	0.00868388	-26.8882	3.01e-159	5.23e-153	GRINA;SPATC1;PLEC;PARP10
247	17	170770	171434	10	0.233745	0.00869331	26.888	3.04e-159	5.27e-153	RPH3AL-AS1;RPH3AL
248	17	6945159	6946059	4	0.219668	0.00817467	26.8718	4.7e-159	8.15e-153	RNASEK-C17orf49;BCL6B;SLC16A13;ALOX12-AS1;MIR497HG;MIR497;SLC16A11
249	1	43473030	43473978	6	0.2249	0.00837368	26.8579	6.82e-159	1.18e-152	SLC2A1-DT
250	7	100199764	100200009	8	0.221993	0.008267	26.853	7.79e-159	1.35e-152	FBXO24;PCOLCE;MOSPD3;SAP25;LRCH4;PCOLCE-AS1;TFR2
251	17	79361553	79361742	4	0.229104	0.0085529	26.7868	4.61e-158	8e-152	BAHCC1;LINC03048;MIR4740
252	20	43882990	43883746	7	-0.237186	0.00885527	-26.7847	4.87e-158	8.44e-152	SEMG2;SLPI
253	9	116343916	116344532	3	-0.223895	0.0083604	-26.7805	5.46e-158	9.47e-152	RGS3
254	7	134832131	134833335	14	-0.242074	0.00904384	-26.7667	7.89e-158	1.37e-151	AGBL3;TMEM140;CYREN
255	19	15344046	15344364	5	0.18081	0.00675677	26.7599	9.48e-158	1.65e-151	EPHX3;BRD4
256	11	6340283	6342337	17	0.23662	0.00884756	26.7441	1.44e-157	2.51e-151	CAVIN3
257	6	170603682	170604314	7	0.225619	0.00844432	26.7185	2.87e-157	4.98e-151	FAM120B;DLL1
258	15	41218984	41219741	4	0.220485	0.00826858	26.6654	1.19e-156	2.06e-150	VPS18;DLL4;CHAC1
259	19	47840110	47840366	3	-0.222788	0.00836154	-26.6444	2.08e-156	3.61e-150	C5AR1;C5AR2;DHX34
260	16	3067357	3068085	5	0.23032	0.00864559	26.6402	2.33e-156	4.04e-150	GREP1;CLDN9;TNFRSF12A;THOC6;LOC100128770;MMP25;CLDN6;HCFC1R1;BICDL2
261	15	74501380	74502715	9	0.224444	0.00843881	26.5966	7.43e-156	1.29e-149	CCDC33;STRA6
262	1	3121019	3121727	3	0.219535	0.00826191	26.5719	1.43e-155	2.49e-149	PRDM16
263	14	94856984	94857275	6	-0.237098	0.00892562	-26.5637	1.78e-155	3.09e-149	SERPINA1
264	11	844085	844593	6	0.229191	0.00863303	26.5482	2.69e-155	4.68e-149	PNPLA2;CRACR2B;CD151;TSPAN4;POLR2L;CHID1
265	6	1615843	1616792	5	0.217632	0.00822087	26.4731	1.98e-154	3.43e-148	FOXC1;GMDS
266	17	75276069	75276788	4	0.222872	0.00842179	26.4638	2.53e-154	4.4e-148	SEPTIN9
267	19	14115611	14115967	3	-0.22672	0.00856868	-26.4591	2.87e-154	4.97e-148	RLN3;IL27RA;RFX1
268	7	73597328	73598046	4	-0.223411	0.0084447	-26.4558	3.13e-154	5.44e-148	EIF4H;MIR590;LAT2
269	11	65712817	65713199	5	0.226287	0.00857671	26.3839	2.1e-153	3.64e-147	DRAP1;TSGA10IP;SART1;C11orf68
270	6	108437684	108438316	3	0.222456	0.00844292	26.3483	5.37e-153	9.33e-147
271	4	8200261	8200549	3	-0.223063	0.00846824	-26.3411	6.5e-153	1.13e-146	SH3TC1
272	1	246952508	246953273	7	0.226549	0.00860128	26.339	6.86e-153	1.19e-146	SCCPDH;LINC01341
273	2	139538601	139539181	4	0.229836	0.00873433	26.3141	1.32e-152	2.3e-146	NXPH2
274	18	8717131	8717699	5	0.228095	0.00867223	26.3018	1.83e-152	3.17e-146	MTCL1
275	2	42719678	42719933	3	0.224447	0.0085436	26.2708	4.13e-152	7.17e-146	MTA3;KCNG3
276	15	66913963	66915218	6	0.224642	0.00856136	26.239	9.54e-152	1.66e-145
277	16	56898786	56899081	3	0.224566	0.00856256	26.2264	1.33e-151	2.3e-145	NUP93;MIR138-2;SLC12A3
278	16	66994879	66995006	3	0.231518	0.00883092	26.2167	1.71e-151	2.97e-145	CES2;CES3;CES4A;CIAO2B
279	1	164545553	164546143	7	0.21678	0.00827878	26.185	3.94e-151	6.83e-145	PBX1
280	10	70321874	70322874	5	0.221429	0.00845765	26.1809	4.39e-151	7.62e-145	TET1
281	12	89743788	89744621	7	0.224105	0.00856018	26.18	4.49e-151	7.79e-145	DUSP6
282	17	873255	873619	4	0.223784	0.0085614	26.1387	1.32e-150	2.3e-144	TIMM22;NXN
283	1	150229143	150230345	10	0.228659	0.00875211	26.1261	1.84e-150	3.19e-144	CA14;C1orf54;CIART;ANP32E;APH1A
284	11	63886204	63886789	6	0.196884	0.00753875	26.1163	2.38e-150	4.13e-144	FLRT1;MACROD1
285	11	75136574	75136839	3	0.215673	0.00826259	26.1024	3.43e-150	5.95e-144	RPS3;SNORD15A;SNORD15B;KLHL35;GDPD5
286	4	121991345	121991672	4	0.2191	0.00839415	26.1015	3.5e-150	6.08e-144	NDNF
287	9	91605035	91605865	7	0.228693	0.00876419	26.094	4.26e-150	7.4e-144	S1PR3;SHC3
288	5	139488372	139488731	3	0.220418	0.00844826	26.0903	4.69e-150	8.14e-144	PURA;IGIP;MALINC1
289	10	77164987	77167091	11	0.226369	0.00867673	26.0892	4.84e-150	8.4e-144	ZNF503-AS2;ZNF503
290	11	65360123	65360509	5	0.227333	0.00871766	26.0773	6.59e-150	1.14e-143	ZNRD2;FAM89B;EHBP1L1;PCNX3;ZNRD2-DT;KCNK7;MAP3K11
291	3	160475035	160475336	5	0.225641	0.00865716	26.0641	9.3e-150	1.61e-143	PPM1L
292	2	231280681	231281474	8	-0.226765	0.00870149	-26.0605	1.02e-149	1.78e-143	SP140L;SP100
293	11	2860989	2861204	3	0.222886	0.00855848	26.0428	1.63e-149	2.82e-143	KCNQ1
294	1	27931284	27931503	3	0.220906	0.00848569	26.0328	2.11e-149	3.66e-143	AHDC1;FGR
295	2	217500594	217501581	3	0.219757	0.00844522	26.0215	2.83e-149	4.91e-143	IGFBP2
296	1	155910523	155911238	5	-0.230589	0.00886823	-26.0018	4.73e-149	8.21e-143	RXFP4;RIT1;KHDC4;SNORA80E;SCARNA4;ARHGEF2
297	4	77723057	77723800	6	0.222061	0.00854478	25.9879	6.78e-149	1.18e-142	SHROOM3
298	16	3027157	3027968	3	-0.222652	0.00857131	-25.9764	9.15e-149	1.59e-142	FLYWCH1;KREMEN2;PAQR4;GREP1;PKMYT1
299	7	47622177	47622718	5	0.2239	0.00862057	25.9727	1.01e-148	1.75e-142	TNS3
300	6	149772707	149772892	4	0.221892	0.00855712	25.9307	3.01e-148	5.22e-142	ZC3H12D
301	2	129119892	129120791	3	0.216733	0.00836218	25.9183	4.15e-148	7.2e-142
302	12	52399713	52400169	4	0.216248	0.00834656	25.9086	5.33e-148	9.24e-142	ACVR1B;TAMALIN;NR4A1
303	11	334251	334833	6	0.226422	0.0087397	25.9072	5.52e-148	9.58e-142	IFITM2;IFITM1;IFITM3
304	7	90896329	90896701	3	0.217321	0.00839209	25.896	7.39e-148	1.28e-141	FZD1
305	17	77893046	77893158	4	-0.222689	0.00860314	-25.8846	9.93e-148	1.72e-141	TBC1D16
306	6	31590513	31590870	11	-0.229277	0.00886755	-25.8557	2.1e-147	3.64e-141	AIF1;PRRC2A;SNORA38;APOM;NCR3;BAG6
307	11	61247929	61248474	6	0.226314	0.00875353	25.854	2.19e-147	3.8e-141	PPP1R32;MIR4488;LRRC10B
308	2	218843194	218844202	8	0.223093	0.00863026	25.85	2.43e-147	4.22e-141	TNS1
309	17	40264320	40264861	8	-0.227467	0.0088001	-25.8482	2.55e-147	4.42e-141	HSPB9;DHX58;KAT2A;RAB5C
310	4	166130419	166131313	7	0.222863	0.0086437	25.7833	1.37e-146	2.37e-140	KLHL2
311	11	64015289	64015574	4	0.216762	0.00841316	25.7647	2.21e-146	3.83e-140	FERMT3;NUDT22;DNAJC4;VEGFB;FKBP2;PLCB3;TRPT1;PPP1R14B;BAD
312	4	77624122	77625095	3	0.230522	0.00894823	25.7618	2.38e-146	4.13e-140	SHROOM3
313	4	57975738	57975815	3	-0.223463	0.00868026	-25.7438	3.78e-146	6.56e-140	IGFBP7-AS1;IGFBP7
314	16	2801668	2801952	5	0.229849	0.0089305	25.7375	4.45e-146	7.72e-140	SRRM2;SRRM2-AS1;ELOB
315	10	104628811	104628865	3	0.226783	0.00882163	25.7076	9.61e-146	1.67e-139	BORCS7;BORCS7-ASMT;AS3MT
316	11	2036573	2037124	4	0.222968	0.00867776	25.6942	1.36e-145	2.36e-139	MRPL23-AS1;H19;MIR675
317	22	46366859	46368025	6	0.225248	0.00877717	25.6629	3.03e-145	5.26e-139	WNT7B
318	15	52861552	52861919	4	0.229965	0.00896786	25.6433	5.02e-145	8.71e-139	ARPP19;ATOSA
319	17	80132787	80132900	3	0.225513	0.00879702	25.6351	6.19e-145	1.07e-138	CCDC57
320	18	56296094	56296544	9	0.223904	0.00874356	25.6079	1.24e-144	2.16e-138	ALPK2
321	17	17625521	17626127	3	0.214662	0.00838818	25.591	1.92e-144	3.34e-138	RAI1
322	17	1897348	1897707	3	0.224551	0.0087769	25.5843	2.28e-144	3.96e-138	RTN4RL1
323	14	74813852	74815316	10	0.236518	0.0092448	25.5839	2.3e-144	4e-138	VRTN
324	12	50146263	50146761	4	-0.224055	0.00876754	-25.5551	4.82e-144	8.37e-138	TMBIM6
325	16	57125674	57125755	3	0.225494	0.00884433	25.4959	2.19e-143	3.79e-137	NLRC5;CPNE2
326	16	86766712	86767757	7	0.198689	0.00779975	25.4737	3.85e-143	6.69e-137
327	11	19736248	19737351	8	0.225176	0.00884483	25.4584	5.69e-143	9.88e-137	NAV2;NAV2-AS6
328	11	119209304	119209761	3	0.223415	0.00877973	25.4467	7.68e-143	1.33e-136	RNF26;MCAM;MFRP;USP2
329	12	3371886	3371908	3	0.21988	0.00864664	25.4295	1.19e-142	2.06e-136	TSPAN9
330	10	78313778	78314461	3	0.218234	0.00858581	25.418	1.6e-142	2.77e-136	LRMDA
331	3	187454301	187455371	7	0.200003	0.00787222	25.4061	2.16e-142	3.74e-136	LOC100131635;BCL6
332	8	101871079	101871481	4	0.198038	0.007799	25.3928	3.03e-142	5.26e-136
333	5	54518136	54518667	4	0.2316	0.00912188	25.3895	3.29e-142	5.71e-136	MCIDAS;CCNO
334	11	831375	832357	6	0.222063	0.00874882	25.382	3.98e-142	6.91e-136	RPLP2;SNORA52;PNPLA2;CRACR2B;CD151;TSPAN4;PIDD1;POLR2L
335	6	41659409	41659658	4	0.231745	0.00913109	25.3797	4.22e-142	7.33e-136	TFEB
336	16	85551478	85551748	3	0.224375	0.00886385	25.3135	2.27e-141	3.94e-135
337	22	38199759	38200073	3	0.217832	0.00860799	25.3057	2.76e-141	4.79e-135	TRIOBP;H1-0;GCAT;GALR3;ANKRD54
338	4	140201537	140201951	8	0.232277	0.00918088	25.3001	3.19e-141	5.53e-135	NAA15;MGARP;NDUFC1
339	2	63274476	63275868	10	0.229509	0.00907615	25.2871	4.43e-141	7.69e-135	EHBP1;OTX1;EHBP1-AS1
340	10	102821427	102822201	8	0.225894	0.00893494	25.2821	5.03e-141	8.73e-135	SFXN3;KAZALD1;TLX1NB
341	11	128457108	128458153	6	0.227909	0.00901922	25.2693	6.95e-141	1.21e-134	ETS1
342	1	180993177	180993519	3	-0.213938	0.00847028	-25.2574	9.38e-141	1.63e-134	MR1;STX6
343	1	36042986	36043633	7	0.218015	0.00864046	25.2319	1.79e-140	3.1e-134	NCDN;TFAP2E;KIAA0319L;PSMB2
344	17	77961719	77962682	6	0.211855	0.00840155	25.2162	2.66e-140	4.62e-134	TBC1D16
345	10	22608674	22608951	3	0.218853	0.00867931	25.2155	2.71e-140	4.7e-134	COMMD3;COMMD3-BMI1;BMI1;SPAG6
346	4	88927686	88928251	3	0.221169	0.00877607	25.2014	3.86e-140	6.7e-134	SPP1;PKD2
347	22	32021941	32022314	4	0.208073	0.00825826	25.1958	4.45e-140	7.73e-134	SFI1;PISD
348	11	61732658	61733475	3	-0.220326	0.00875097	-25.1773	7.11e-140	1.23e-133	BEST1;FTH1
349	16	10912331	10912718	5	0.218459	0.00868407	25.1563	1.2e-139	2.09e-133	TVP23A
350	11	70507825	70508659	9	0.229598	0.00912688	25.1563	1.21e-139	2.09e-133	SHANK2-AS1;SHANK2
351	6	169026352	169027218	8	0.230227	0.00915461	25.1487	1.46e-139	2.53e-133	SMOC2
352	17	1374948	1375968	6	0.228321	0.00909052	25.1164	3.29e-139	5.71e-133	CRK;MYO1C;INPP5K
353	8	145701192	145701756	6	0.23058	0.00918178	25.1128	3.61e-139	6.26e-133	KIFC2;PPP1R16A;GPT;ZFTRAF1;FOXH1
354	10	7514048	7514090	3	-0.21695	0.00863975	-25.1107	3.8e-139	6.59e-133
355	12	49364094	49364726	4	0.224714	0.00895177	25.1028	4.64e-139	8.05e-133	WNT1;ARF3;WNT10B;DDN
356	13	50706583	50708420	12	0.227664	0.00906993	25.1009	4.86e-139	8.43e-133	DLEU1;DLEU2
357	5	76505273	76505932	4	0.218302	0.00869913	25.0947	5.69e-139	9.87e-133	PDE8B
358	14	24642219	24642358	3	0.221323	0.00882652	25.0748	9.37e-139	1.63e-132	RNF31;IRF9;REC8;PSME2;IPO4;TM9SF1
359	4	174428790	174431058	13	0.22683	0.00904848	25.0683	1.1e-138	1.91e-132	HAND2-AS1;HAND2
360	17	77751069	77751273	5	0.19889	0.00793418	25.0675	1.13e-138	1.95e-132	CBX2;CBX8
361	6	26440101	26440610	4	-0.223525	0.00892115	-25.0557	1.51e-138	2.63e-132	BTN3A1;BTN2A3P;BTN3A3;BTN2A1
362	2	24712329	24713283	6	0.225684	0.0090129	25.0401	2.24e-138	3.88e-132
363	16	27225286	27226170	6	-0.232238	0.0092749	-25.0395	2.27e-138	3.95e-132	KDM8;NSMCE1
364	19	46997630	46997775	3	0.216449	0.00864535	25.0365	2.45e-138	4.25e-132	PNMA8A;PPP5D1P;PNMA8B
365	4	3250295	3251105	8	0.236893	0.00946467	25.0292	2.94e-138	5.11e-132	HTT;MSANTD1
366	4	105888053	105888571	4	-0.224715	0.00898864	-24.9999	6.13e-138	1.06e-131
367	10	88727059	88730481	22	0.18532	0.00741299	24.9994	6.21e-138	1.08e-131	SNCG;ADIRF;AGAP11;MMRN2
368	12	54146133	54146887	4	0.222671	0.00891034	24.9901	7.83e-138	1.36e-131	CALCOCO1
369	5	77146197	77146796	5	0.227957	0.00912467	24.9825	9.48e-138	1.65e-131
370	17	74564821	74565009	3	0.221598	0.00887023	24.9822	9.54e-138	1.66e-131	PRCD;SNHG16;SNORD1C;SNORD1B;SNORD1A;ST6GALNAC2
371	15	52030199	52030746	5	-0.225118	0.00901262	-24.9781	1.06e-137	1.83e-131	SCG3;TMOD2;LYSMD2
372	7	22233159	22233634	8	0.221905	0.00888917	24.9635	1.52e-137	2.64e-131	RAPGEF5
373	1	36038118	36038514	3	0.217353	0.00870824	24.9595	1.69e-137	2.92e-131	NCDN;TFAP2E;KIAA0319L;PSMB2
374	17	63554468	63555244	6	0.2234	0.00895399	24.9498	2.15e-137	3.72e-131	AXIN2
375	18	19752292	19752473	5	0.20105	0.00805877	24.9479	2.25e-137	3.9e-131	GATA6;GATA6-AS1
376	16	68003649	68003907	3	0.224629	0.00900432	24.9468	2.31e-137	4.01e-131	LCAT;SLC12A4;DPEP3;DPEP2
377	17	79095700	79096529	4	0.223469	0.00896049	24.9394	2.78e-137	4.83e-131	BAIAP2;MIR3065;AATK;MIR657;MIR338;MIR1250
378	6	33272928	33273014	3	-0.221742	0.00889296	-24.9346	3.14e-137	5.45e-131	RPS18;B3GALT4;PFDN6;WDR46;RGL2;TAPBP;ZBTB22;DAXX
379	11	64527414	64527846	6	0.229647	0.00921478	24.9216	4.34e-137	7.52e-131	RASGRP2;PYGM;SF1;MAP4K2
380	11	16631993	16633070	7	0.220406	0.00885111	24.9016	7.16e-137	1.24e-130	SOX6
381	18	46500646	46501625	5	0.222995	0.00896137	24.884	1.11e-136	1.92e-130	SMAD7
382	9	2046933	2048203	7	0.228161	0.00918636	24.8369	3.58e-136	6.22e-130	SMARCA2
383	17	75956190	75956447	3	0.226113	0.00910563	24.8322	4.03e-136	6.99e-130
384	19	1270276	1270334	3	-0.224289	0.00903936	-24.8125	6.57e-136	1.14e-129	ATP5F1D;MIDN;CIRBP;FAM174C;EFNA2;CIRBP-AS1
385	11	66007559	66007719	3	0.219333	0.0088458	24.7952	1.01e-135	1.75e-129	PACS1;KLC2;RAB1B
386	12	6308654	6309025	4	0.217103	0.00875887	24.7867	1.25e-135	2.16e-129	CD9
387	10	81106390	81106771	5	0.226907	0.00915986	24.7719	1.8e-135	3.13e-129	PPIF
388	2	239056585	239056683	3	0.218556	0.00882474	24.7663	2.07e-135	3.59e-129	ESPNL;KLHL30;ILKAP
389	8	496440	496739	4	0.217191	0.00877059	24.7636	2.21e-135	3.84e-129	TDRP
390	19	49977162	49977266	4	-0.227608	0.00921387	-24.7027	1e-134	1.74e-128	ALDH16A1;FLT3LG;RPL13A;SNORD32A;SNORD33;SNORD34;SNORD35A;RPS11;SNORD35B;PIH1D1;MIR150
391	2	111875749	111877065	9	0.230776	0.00934444	24.6965	1.16e-134	2.02e-128	ACOXL;BCL2L11
392	12	4384888	4385526	6	0.221291	0.00896333	24.6885	1.42e-134	2.47e-128	CCND2
393	1	226924257	226924739	3	0.223104	0.00903976	24.6803	1.74e-134	3.02e-128	ITPKB
394	12	77271455	77271590	3	0.220499	0.00893902	24.667	2.42e-134	4.2e-128	ZDHHC17;CSRP2
395	2	102720676	102721024	3	-0.219121	0.00888343	-24.6663	2.46e-134	4.27e-128	IL1R1
396	6	32119616	32121156	28	0.215791	0.00875032	24.6609	2.81e-134	4.88e-128	PPT2;PPT2-EGFL8;EGFL8;RNF5;ATF6B;FKBPL;PRRT1;LOC100507547;AGPAT1;AGER
397	2	220325109	220325833	8	0.219728	0.0089126	24.6536	3.37e-134	5.84e-128	SPEG
398	15	93614970	93615146	3	0.221215	0.00898643	24.6166	8.4e-134	1.46e-127	RGMA
399	5	58652602	58652948	7	0.225918	0.00918025	24.6091	1.01e-133	1.75e-127	PDE4D
400	12	57612970	57613744	6	0.230002	0.00934818	24.6039	1.15e-133	1.99e-127	LRP1;MIR1228;NXPH4;SHMT2;NDUFA4L2;STAC3;R3HDM2
401	11	504784	504937	5	0.218456	0.00887974	24.6017	1.21e-133	2.1e-127	PTDSS2;RNH1;HRAS
402	6	30848726	30849187	7	0.220958	0.00898254	24.5986	1.31e-133	2.27e-127	DDR1;MIR4640;GTF2H4
403	17	8905741	8905866	3	0.217077	0.00882851	24.5882	1.69e-133	2.93e-127	NTN1
404	20	61446962	61447686	19	0.152914	0.0062204	24.5827	1.94e-133	3.36e-127	MRGBP;OGFR;COL9A3;DPH3P1;OGFR-AS1;TCFL5
405	15	37111929	37112149	3	0.218617	0.00889753	24.5705	2.61e-133	4.53e-127	CDIN1;CSNK1A1P1
406	2	74208780	74209160	4	0.223253	0.00908952	24.5616	3.25e-133	5.65e-127	DGUOK;TET3
407	12	6054616	6054811	5	0.223761	0.00912531	24.5209	8.83e-133	1.53e-126	ANO2;VWF
408	4	78096345	78096856	3	0.227289	0.00927779	24.4982	1.54e-132	2.68e-126	CCNG2
409	12	56359158	56359450	4	0.223394	0.00912238	24.4885	1.96e-132	3.4e-126	DGKA;CDK2;RAB5B;PMEL
410	12	6483708	6486639	18	0.22971	0.00938201	24.4841	2.18e-132	3.79e-126	LTBR;SCNN1A
411	17	6898738	6900356	19	0.19188	0.00785267	24.4351	7.26e-132	1.26e-125	ALOX12;RNASEK-C17orf49;BCL6B;ALOX12-AS1;MIR497HG;MIR497
412	2	60680616	60680761	3	0.219311	0.0089779	24.4278	8.66e-132	1.5e-125	BCL11A
413	22	28073997	28074146	3	0.221709	0.00908074	24.4153	1.18e-131	2.04e-125
414	10	81070630	81070954	3	0.22053	0.00903309	24.4136	1.23e-131	2.13e-125	ZMIZ1
415	6	31833007	31833452	9	0.223458	0.00915458	24.4094	1.36e-131	2.36e-125	SNHG32;SNORD48;SNORD52;NEU1;SLC44A4;EHMT2
416	12	122296680	122297408	7	0.193308	0.00793076	24.3745	3.19e-131	5.53e-125	SETD1B;PSMD9;HPD
417	12	52626427	52627576	10	0.191105	0.00785121	24.3408	7.25e-131	1.26e-124	LINC00592;KRT7;KRT86;LINC02874
418	9	139715433	139716599	7	0.222121	0.00912701	24.3366	8.03e-131	1.39e-124	TMEM141;CCDC183;RABL6;MIR4292;AJM1;PHPT1;CCDC183-AS1
419	6	14282571	14283006	5	0.226984	0.009327	24.3363	8.11e-131	1.41e-124
420	6	1601369	1602137	4	0.222517	0.00914847	24.3228	1.12e-130	1.95e-124	FOXC1;GMDS
421	2	63273436	63273800	4	0.22347	0.0091936	24.3072	1.65e-130	2.86e-124	EHBP1;OTX1;EHBP1-AS1
422	1	29587088	29587490	5	0.221086	0.00909924	24.2972	2.1e-130	3.64e-124	PTPRU;MECR
423	16	57735810	57736130	5	0.225302	0.00927733	24.2853	2.81e-130	4.87e-124	ADGRG3;DRC7
424	11	63912367	63912769	5	0.218761	0.00900861	24.2835	2.93e-130	5.08e-124	FLRT1;MACROD1
425	1	44727010	44727313	4	0.224506	0.00924546	24.2828	2.98e-130	5.17e-124	ERI3
426	12	95009858	95010321	6	0.215054	0.00885699	24.2807	3.14e-130	5.44e-124	TMCC3
427	5	172753646	172753924	4	0.218018	0.00898075	24.2762	3.5e-130	6.08e-124	STC2
428	14	101242240	101242448	3	0.218526	0.00900176	24.2759	3.53e-130	6.12e-124
429	12	49942757	49943340	4	0.222203	0.0091565	24.2673	4.34e-130	7.54e-124	SPATS2;KCNH3;MCRS1
430	13	97873877	97873992	3	-0.219133	0.00903051	-24.2659	4.49e-130	7.8e-124	MBNL2
431	2	74727000	74727321	4	0.220601	0.0090914	24.2648	4.61e-130	8.01e-124	TTC31;LBX2-AS1;TLX2;HTRA2;MRPL53;CCDC142;LBX2;PCGF1;DQX1;AUP1
432	10	11911291	11912410	7	0.224815	0.00927249	24.2454	7.4e-130	1.28e-123	PROSER2;PROSER2-AS1
433	5	149111935	149112344	5	0.219813	0.00906905	24.2377	8.91e-130	1.55e-123	PPARGC1B
434	14	23291090	23291897	7	0.228196	0.00943109	24.1961	2.44e-129	4.24e-123	MRPL52;MMP14;SLC7A7
435	5	58653624	58654193	4	0.224295	0.00927146	24.192	2.7e-129	4.69e-123	PDE4D
436	1	27686768	27687695	5	0.221558	0.00916006	24.1874	3.02e-129	5.24e-123	TMEM222;SYTL1;MAP3K6;FCN3;CD164L2
437	10	81966886	81967666	9	0.235123	0.00972127	24.1864	3.09e-129	5.37e-123	LINC00857;ANXA11
438	17	56159450	56160072	4	0.216491	0.00895098	24.1862	3.1e-129	5.39e-123	DYNLL2
439	11	117739863	117740059	3	0.226559	0.00936738	24.1859	3.13e-129	5.43e-123	FXYD6-FXYD2;FXYD6
440	12	54088388	54088972	5	0.221028	0.0091524	24.1497	7.52e-129	1.31e-122	ATP5MC2;CALCOCO1
441	4	4669484	4669636	3	0.217673	0.00902184	24.1273	1.29e-128	2.24e-122	STX18-AS1
442	17	80205093	80205481	4	-0.2183	0.0090527	-24.1143	1.77e-128	3.07e-122	SLC16A3;CSNK1D
443	7	105279391	105279882	4	0.22821	0.00946856	24.1019	2.39e-128	4.14e-122	ATXN7L1
444	22	19928616	19929114	6	-0.229882	0.00953826	-24.101	2.44e-128	4.23e-122	COMT;MIR4761;TXNRD2;ARVCF
445	17	1390182	1390671	6	0.2275	0.00944445	24.0882	3.33e-128	5.77e-122	PITPNA-AS1;MYO1C;INPP5K
446	2	5837929	5838258	3	0.219758	0.00912818	24.0746	4.61e-128	8e-122	SOX11
447	7	4746437	4747261	8	0.223589	0.00929714	24.0493	8.5e-128	1.47e-121	FOXK1
448	11	65150159	65150416	4	-0.224652	0.00934522	-24.0392	1.08e-127	1.88e-121	DPF2;TIGD3;FRMD8;SLC25A45
449	1	185013789	185014264	4	-0.228998	0.00953185	-24.0245	1.54e-127	2.67e-121	RNF2
450	19	56187810	56187915	3	-0.22071	0.0091902	-24.0158	1.9e-127	3.3e-121	CCDC106;U2AF2;EPN1
451	19	13133343	13134254	5	0.225776	0.00940305	24.0109	2.14e-127	3.71e-121	NFIX
452	8	142437898	142438307	4	0.222288	0.00925902	24.0078	2.31e-127	4e-121	PTP4A3;MROH5
453	9	131447204	131448476	6	0.226608	0.00944279	23.998	2.92e-127	5.06e-121	SET;PKN3;DYNC2I2
454	14	73702950	73703163	3	0.21788	0.00908737	23.9762	4.93e-127	8.56e-121	PSEN1;PAPLN
455	7	752624	752800	4	0.219874	0.00918869	23.9287	1.54e-126	2.67e-120	DNAAF5;PRKAR1B
456	6	106957081	106957995	6	0.221009	0.00924036	23.9178	2e-126	3.47e-120	CRYBG1
457	11	43604527	43604758	3	0.219519	0.00919429	23.8755	5.5e-126	9.55e-120	MIR670;MIR129-2
458	1	32042625	32042926	4	-0.224933	0.00942837	-23.857	8.56e-126	1.49e-119	TINAGL1
459	21	34447480	34448038	4	0.22352	0.00937559	23.8407	1.27e-125	2.2e-119	OLIG1
460	4	2966171	2966384	3	-0.22049	0.00924967	-23.8376	1.36e-125	2.36e-119	NOP14-AS1;GRK4;MFSD10;NOP14
461	8	72753888	72755184	8	0.2191	0.00919543	23.827	1.75e-125	3.04e-119	MSC-AS1;MSC
462	15	69707986	69708380	3	0.215978	0.00907025	23.8117	2.53e-125	4.39e-119	PAQR5;KIF23
463	17	79374327	79374741	5	0.220864	0.00928256	23.7934	3.91e-125	6.78e-119	BAHCC1;LINC03048;MIR4740
464	16	67195477	67195740	3	0.221466	0.00931763	23.7685	7.07e-125	1.23e-118	PHAF1;FBXL8;HSF4;NOL3;B3GNT9;TRADD;MATCAP1;EXOC3L1
465	6	26016674	26018602	15	0.229159	0.00965056	23.7457	1.22e-124	2.11e-118	TRIM38;H3C1;H4C1;H3C3;H1-1;H4C2;H3C2;H2AC4;H2BC3
466	17	42019637	42019987	5	0.222913	0.00938771	23.7452	1.23e-124	2.14e-118	FAM215A;PPY;PYY
467	14	101495604	101496410	10	-0.201945	0.00851737	-23.7098	2.86e-124	4.96e-118	MIR379;MIR411;MIR299;MIR380;MIR1197;MIR323A;MIR758;MIR329-1;MIR329-2;MIR494;MIR1193;MIR543;MIR495;MIR376C;MIR376A2;MIR654;MIR376B;MIR376A1;MIR300;MIR1185-1;MIR1185-2;MIR381;MIR487B;MIR539;MIR889;MIR655;MIR487A;MIR382;MIR134;MIR668;MIR485;MIR323B;MIR154
468	6	29599012	29599836	10	0.224303	0.00946317	23.7027	3.38e-124	5.86e-118	MOG;GABBR1
469	3	52445584	52445722	4	-0.218009	0.00920709	-23.6784	6.02e-124	1.04e-117	DNAH1;PHF7;BAP1;SEMA3G
470	14	100763302	100764164	3	-0.219918	0.00928923	-23.6746	6.6e-124	1.14e-117	YY1;MIR345;SLC25A47;SLC25A29
471	1	1372677	1373678	4	-0.223488	0.00944238	-23.6686	7.59e-124	1.32e-117	TMEM88B;VWA1;ATAD3C;MRPL20;ANKRD65
472	3	148916409	148916730	4	0.212704	0.00898762	23.6663	8.02e-124	1.39e-117	HPS3;CP
473	8	145639652	145639880	3	0.22194	0.00937847	23.6649	8.3e-124	1.44e-117	ADCK5;CPSF1;MIR939;MIR1234;SLC39A4;VPS28;TONSL
474	11	68517164	68517804	5	0.214416	0.00906141	23.6625	8.78e-124	1.52e-117	TESMIN;CPT1A
475	3	45077254	45077765	4	0.226422	0.00958159	23.6309	1.85e-123	3.22e-117	EXOSC7;CLEC3B
476	16	57836950	57837563	5	0.221546	0.00937884	23.6219	2.3e-123	3.99e-117	LOC388282;KIFC3
477	5	158532302	158533375	6	0.222214	0.00940878	23.6177	2.54e-123	4.4e-117	EBF1
478	2	71132246	71132993	3	0.21267	0.00900623	23.6136	2.79e-123	4.85e-117	VAX2
479	17	72426469	72426840	3	0.220557	0.00934287	23.6069	3.27e-123	5.67e-117	GPRC5C
480	20	49253364	49254068	6	0.225192	0.00954528	23.592	4.66e-123	8.09e-117	RIPOR3
481	12	56329296	56329903	5	0.224635	0.00952445	23.5851	5.49e-123	9.52e-117	DGKA;PYM1;PMEL
482	1	1261040	1261485	4	-0.218798	0.00928313	-23.5694	7.94e-123	1.38e-116	PUSL1;CPTP;TAS1R3;ACAP3;INTS11;DVL1;MXRA8
483	13	98980912	98981101	4	0.217442	0.00923322	23.55	1.26e-122	2.18e-116	FARP1
484	6	167560347	167560801	4	0.222789	0.00946121	23.5476	1.33e-122	2.31e-116	CCR6;TCP10L2;GPR31
485	6	158936763	158937485	4	0.213541	0.00908132	23.5144	2.91e-122	5.05e-116	TULP4;TMEM181
486	10	127569494	127569973	5	0.218012	0.00927404	23.5078	3.4e-122	5.89e-116	BCCIP;FANK1;DHX32
487	14	74184843	74186279	8	0.217061	0.00923939	23.493	4.81e-122	8.35e-116	DNAL1;PNMA1;MIDEAS
488	1	175857528	175857819	3	0.217926	0.00927712	23.4907	5.08e-122	8.82e-116
489	2	164204628	164205820	8	0.202522	0.00862311	23.486	5.67e-122	9.84e-116
490	11	2904591	2905024	5	0.226918	0.00966367	23.4815	6.3e-122	1.09e-115	KCNQ1DN;SLC22A18;CDKN1C;SLC22A18AS
491	1	184792126	184792781	3	0.220846	0.00941208	23.4641	9.49e-122	1.65e-115	NIBAN1
492	17	18908324	18908923	4	0.221254	0.00943111	23.46	1.05e-121	1.81e-115	SLC5A10;FAM83G;GRAP
493	11	119227328	119227876	5	0.199774	0.00852442	23.4355	1.86e-121	3.22e-115	RNF26;USP2-AS1;MFRP;USP2
494	2	102051587	102051689	3	0.22275	0.00951231	23.417	2.87e-121	4.98e-115	RFX8
495	5	179044693	179045131	3	-0.221268	0.00945046	-23.4135	3.12e-121	5.41e-115	RUFY1;HNRNPH1;C5orf60
496	8	38562303	38562689	3	0.221468	0.00946239	23.405	3.8e-121	6.59e-115	TACC1
497	14	99880393	99880641	5	0.221352	0.00946262	23.3922	5.13e-121	8.9e-115	SETD3
498	11	124615853	124616208	3	0.222682	0.00952447	23.38	6.82e-121	1.18e-114	NRGN;VSIG2;ESAM;MSANTD2
499	6	108572679	108572926	3	-0.224808	0.0096194	-23.3702	8.58e-121	1.49e-114	SNX3
500	19	1815917	1816196	4	0.226792	0.00970591	23.3664	9.38e-121	1.63e-114	LOC100288123;ATP8B3;REXO1;MIR1909
501	22	19868719	19868911	4	0.223533	0.00957058	23.3562	1.19e-120	2.07e-114	GNB1L;RTL10;TXNRD2
502	15	57668087	57668261	3	0.222568	0.00952929	23.3562	1.19e-120	2.07e-114	CGNL1
503	5	66123702	66124231	4	0.220925	0.00945972	23.3542	1.25e-120	2.17e-114	MAST4
504	16	16191659	16191820	3	-0.218035	0.00933905	-23.3466	1.49e-120	2.59e-114	ABCC1
505	3	177651974	177652995	5	0.229457	0.00983896	23.3212	2.7e-120	4.69e-114
506	11	58343318	58344749	6	-0.193027	0.00827906	-23.3151	3.12e-120	5.41e-114	ZFP91;ZFP91-CNTF;LPXN
507	22	46465717	46465977	5	-0.218538	0.00937877	-23.3014	4.29e-120	7.45e-114	PRR34-AS1;MIRLET7BHG;MIR3619;LINC00899;PRR34
508	11	66675294	66675555	4	0.220702	0.00947676	23.2888	5.76e-120	9.99e-114	PC
509	7	87850031	87850389	3	-0.218984	0.00942209	-23.2415	1.73e-119	3.01e-113	ADAM22;SRI
510	12	54779175	54779367	3	0.215809	0.0092864	23.2392	1.83e-119	3.17e-113	GPR84;ZNF385A;ITGA5
511	12	110717221	110717818	4	0.224998	0.00968671	23.2275	2.4e-119	4.17e-113	ATP2A2
512	15	76005861	76006143	3	0.219251	0.00943997	23.2258	2.5e-119	4.34e-113	ODF3L1;CSPG4;DNM1P35
513	1	110452372	110452616	3	0.215695	0.00928798	23.2231	2.66e-119	4.62e-113	CSF1
514	19	7928546	7928773	3	0.220939	0.00952642	23.1923	5.45e-119	9.46e-113	EVI5L;LRRC8E;PRR36;LYPLA2P2
515	6	15244618	15244878	3	0.211922	0.00913828	23.1905	5.68e-119	9.85e-113	JARID2
516	1	5917533	5917915	4	0.226365	0.00976124	23.1902	5.72e-119	9.92e-113	MIR4689;NPHP4
517	19	1267741	1268292	4	0.220492	0.00950919	23.1872	6.13e-119	1.06e-112	ATP5F1D;MIDN;CIRBP;FAM174C;EFNA2;CBARP;CIRBP-AS1
518	22	29610940	29611571	3	0.220471	0.00951651	23.1672	9.76e-119	1.69e-112	EMID1
519	10	94825257	94826319	8	0.19811	0.00855214	23.165	1.03e-118	1.78e-112	EXOC6;CYP26C1;CYP26A1
520	8	22223937	22224272	6	0.222961	0.00962574	23.163	1.08e-118	1.87e-112	PIWIL2;SLC39A14
521	3	46988942	46989655	3	-0.226541	0.00978583	-23.1499	1.46e-118	2.53e-112	CCDC12
522	9	124360264	124360547	4	0.214663	0.00927292	23.1494	1.47e-118	2.56e-112	DAB2IP
523	2	9533573	9533755	4	0.218785	0.00945119	23.1489	1.49e-118	2.59e-112	ASAP2;CPSF3;ITGB1BP1
524	17	74693901	74694238	4	0.214156	0.00925229	23.1463	1.58e-118	2.75e-112	METTL23;MXRA7;JMJD6
525	7	1499734	1500555	4	-0.217502	0.00940088	-23.1364	1.99e-118	3.46e-112	MICALL2;INTS1
526	1	38471572	38472003	4	0.225789	0.00976258	23.128	2.42e-118	4.2e-112	UTP11;SF3A3;FHL3
527	10	5632392	5633321	3	0.220417	0.00953214	23.1235	2.69e-118	4.66e-112
528	8	145048137	145048767	5	0.220015	0.00952229	23.1053	4.1e-118	7.11e-112	GRINA;PLEC;MIR661;PARP10
529	12	104194358	104194724	4	-0.218776	0.00946969	-23.1028	4.34e-118	7.54e-112	NT5DC3
530	2	45170322	45171097	3	0.217969	0.00943753	23.0959	5.09e-118	8.83e-112	SIX3
531	16	73178242	73179020	9	0.183851	0.00796092	23.0942	5.3e-118	9.2e-112
532	11	2406272	2407699	10	-0.215715	0.00934396	-23.0861	6.39e-118	1.11e-111	CD81;TSSC4;TRPM5
533	10	135123239	135123421	3	-0.220141	0.00954481	-23.064	1.06e-117	1.85e-111	ZNF511;PRAP1;TUBGCP2;CALY
534	17	40259547	40260362	5	0.21968	0.00952583	23.0615	1.13e-117	1.96e-111	HSPB9;DHX58;KAT2A;RAB5C
535	5	158531132	158531647	4	0.213815	0.0092716	23.0613	1.13e-117	1.97e-111	EBF1
536	5	79553267	79553606	3	0.218057	0.00945634	23.0593	1.19e-117	2.06e-111	SERINC5
537	2	201981834	201982439	5	-0.226161	0.00981567	-23.0408	1.82e-117	3.16e-111	CFLAR;CFLAR-AS1
538	17	77806190	77807496	7	0.222004	0.00963544	23.0403	1.84e-117	3.19e-111	CBX4
539	1	9380566	9380800	3	0.215585	0.00936086	23.0304	2.31e-117	4.01e-111	SPSB1
540	17	80402891	80403254	4	-0.215299	0.00934968	-23.0274	2.48e-117	4.3e-111	HEXD;NARF;OGFOD3;CYBC1
541	1	2458256	2458466	5	0.206585	0.00897385	23.0207	2.89e-117	5.01e-111	PLCH2;TNFRSF14;PANK4;HES5;TNFRSF14-AS1
542	15	62853432	62853598	3	0.220325	0.00957134	23.0192	2.99e-117	5.19e-111
543	17	80622496	80622941	3	0.217229	0.00944024	23.011	3.62e-117	6.28e-111	WDR45B;RAB40B
544	15	45422371	45422553	3	0.220341	0.00957837	23.004	4.25e-117	7.38e-111	DUOXA2;DUOX1;DUOX2;DUOXA1
545	20	42573639	42574332	4	-0.216113	0.00939864	-22.994	5.35e-117	9.28e-111	TOX2
546	12	114273539	114273782	4	0.222035	0.00965747	22.9911	5.73e-117	9.94e-111	RBM19
547	6	26364728	26365194	4	-0.217393	0.00946681	-22.9638	1.07e-116	1.86e-110	BTN3A2;BTN2A2
548	19	48896065	48896222	4	0.218233	0.00951059	22.9463	1.6e-116	2.78e-110	SYNGR4;GRIN2D;TMEM143;KDELR1
549	7	102574105	102574504	5	0.219975	0.00959099	22.9356	2.05e-116	3.56e-110	LRRC17;FBXL13
550	12	52408062	52409033	5	0.218231	0.00951499	22.9355	2.06e-116	3.57e-110	ACVR1B;TAMALIN;NR4A1
551	6	91007229	91007908	5	0.212505	0.00926655	22.9325	2.2e-116	3.82e-110	MIR4464;BACH2
552	2	20647987	20648580	3	0.216566	0.00945527	22.9043	4.21e-116	7.31e-110	RHOB
553	9	102587494	102588232	4	0.218791	0.00955389	22.9008	4.56e-116	7.92e-110	NR4A3
554	3	194030520	194030734	5	0.218821	0.00955597	22.8989	4.76e-116	8.27e-110	LINC00887;CPN2
555	21	35898494	35898827	3	0.225578	0.00985551	22.8885	6.05e-116	1.05e-109	KCNE1;RCAN1
556	16	85256083	85256423	4	0.218182	0.00953275	22.8876	6.17e-116	1.07e-109
557	1	41950817	41952221	6	0.214702	0.00938237	22.8836	6.77e-116	1.18e-109	EDN2;HIVEP3
558	16	48281291	48281729	4	-0.21903	0.00957389	-22.8778	7.73e-116	1.34e-109	MIR548AE2;LONP2;ABCC11
559	11	8740036	8740122	3	-0.219032	0.00957451	-22.8766	7.95e-116	1.38e-109	RPL27A;DENND2B
560	2	231728967	231729174	5	0.221003	0.00966216	22.873	8.63e-116	1.5e-109	ITM2C;GCSIR
561	22	29197712	29198005	5	-0.216566	0.00947775	-22.8499	1.46e-115	2.54e-109	CCDC117;XBP1
562	17	70112050	70112307	4	0.21553	0.00943633	22.8404	1.82e-115	3.16e-109	SOX9
563	6	33878127	33878398	3	0.220588	0.00966025	22.8346	2.08e-115	3.6e-109	LINC01016
564	2	71130883	71131629	3	0.211399	0.00925826	22.8335	2.13e-115	3.7e-109	VAX2
565	7	94023308	94023796	6	0.218127	0.0095541	22.8307	2.27e-115	3.94e-109	COL1A2
566	6	35480426	35480779	4	0.212871	0.00932522	22.8275	2.45e-115	4.25e-109	TEAD3;TULP1
567	16	51188372	51188762	3	0.214026	0.00938072	22.8155	3.22e-115	5.59e-109	SALL1
568	12	4135003	4135347	4	0.217526	0.00953619	22.8106	3.6e-115	6.24e-109
569	7	156810485	156811517	10	0.222296	0.0097531	22.7924	5.46e-115	9.47e-109	MNX1-AS1;MNX1
570	17	27418559	27419266	6	0.226019	0.00991649	22.7922	5.48e-115	9.5e-109	MYO18A
571	1	150121027	150121441	5	0.214576	0.00941522	22.7903	5.72e-115	9.92e-109	VPS45;PLEKHO1
572	10	121172431	121173509	5	0.216963	0.00952257	22.7841	6.59e-115	1.14e-108	GRK5
573	5	43039410	43040174	4	0.223068	0.00979159	22.7816	6.99e-115	1.21e-108	ANXA2R-AS1;LOC100506639;ANXA2R-OT1;ANXA2R;LOC100132356
574	12	54413000	54413384	4	0.21982	0.00965064	22.7778	7.61e-115	1.32e-108	HOXC10;MIR196A2;HOXC9;HOXC8;HOXC6;HOXC5;HOXC4;MIR615
575	12	54450584	54450826	3	0.220205	0.00966759	22.7776	7.64e-115	1.33e-108	HOXC6;HOXC5;HOXC4;MIR615;FLJ12825;LOC100240735
576	19	49713323	49714934	8	0.222316	0.009765	22.7666	9.84e-115	1.71e-108	TRPM4
577	10	127444535	127445197	3	-0.213025	0.00935921	-22.761	1.12e-114	1.94e-108	EDRF1;MMP21
578	6	121656105	121656567	4	-0.212466	0.00934557	-22.7344	2.05e-114	3.55e-108	TBC1D32
579	17	981518	982497	9	0.219802	0.00967148	22.7269	2.43e-114	4.22e-108	ABR
580	2	8723906	8724826	7	0.203464	0.00895464	22.7216	2.74e-114	4.76e-108
581	2	662396	662887	4	-0.219049	0.00964825	-22.7035	4.13e-114	7.17e-108	TMEM18
582	20	21371547	21372126	3	0.211241	0.0093051	22.7017	4.31e-114	7.48e-108	XRN2;NKX2-4
583	5	172110211	172110579	4	0.215325	0.00948563	22.7002	4.46e-114	7.74e-108	NEURL1B
584	17	79106493	79107259	7	0.22302	0.00982525	22.6986	4.62e-114	8.02e-108	BAIAP2;MIR3065;AATK;MIR657;MIR338;MIR1250
585	7	105283809	105284162	4	0.218033	0.00960695	22.6954	4.98e-114	8.64e-108	ATXN7L1
586	17	3791902	3792074	3	0.216875	0.00955846	22.6894	5.71e-114	9.9e-108	CAMKK1;P2RX1
587	6	144282669	144283348	4	0.221889	0.00978015	22.6877	5.93e-114	1.03e-107	ZC2HC1B;PLAGL1
588	6	13924052	13924570	6	0.219906	0.0096952	22.682	6.75e-114	1.17e-107	RNF182
589	1	10722938	10723630	3	0.210031	0.00926296	22.6742	8.05e-114	1.4e-107	CASZ1
590	4	1234993	1236202	9	-0.22493	0.00992088	-22.6724	8.39e-114	1.46e-107	CTBP1-DT;CTBP1
591	1	235299614	235299940	4	-0.217146	0.00957764	-22.6722	8.43e-114	1.46e-107	TOMM20;SNORA14B;RBM34;ARID4B
592	4	174441703	174443242	6	0.223782	0.00987383	22.6642	1.01e-113	1.76e-107	HAND2-AS1;HAND2
593	7	130793423	130793732	3	0.218664	0.00965145	22.6561	1.21e-113	2.11e-107	MKLN1;LINC-PINT
594	12	66275865	66276363	8	-0.217477	0.00959969	-22.6546	1.26e-113	2.18e-107	HMGA2
595	9	97682715	97683443	4	0.212926	0.00939953	22.6529	1.31e-113	2.27e-107	AOPEP
596	12	124911279	124911924	5	0.224988	0.00993602	22.6436	1.61e-113	2.8e-107	NCOR2
597	1	205267356	205267816	3	0.22169	0.00979343	22.6365	1.89e-113	3.29e-107	TMCC2;NUAK2
598	12	93966978	93967711	5	0.214603	0.00948274	22.6309	2.15e-113	3.73e-107	SOCS2;SOCS2-AS1
599	17	17684010	17684240	3	0.219426	0.00969847	22.6248	2.47e-113	4.29e-107	RAI1;SMCR5
600	11	12562492	12562736	3	0.222681	0.0098447	22.6193	2.8e-113	4.85e-107	PARVA
601	1	201708836	201709390	6	0.213199	0.00943609	22.594	4.96e-113	8.61e-107	NAV1;MIR5191
602	5	132161127	132162441	6	0.215921	0.00955777	22.5912	5.29e-113	9.18e-107	SOWAHA;SHROOM1
603	1	12600019	12600744	4	0.220826	0.00977494	22.5911	5.31e-113	9.21e-107	VPS13D;DHRS3
604	11	12180973	12181467	3	0.21365	0.0094664	22.5693	8.69e-113	1.51e-106	MICAL2
605	11	128693473	128694915	11	0.219752	0.00973938	22.5633	9.95e-113	1.73e-106	FLI1;KCNJ1
606	5	1443394	1443460	3	-0.217363	0.00963737	-22.5542	1.22e-112	2.12e-106	SLC6A3;LPCAT1
607	12	3257752	3258213	3	0.221229	0.00981115	22.5487	1.38e-112	2.4e-106	TSPAN9
608	4	166299123	166299355	3	-0.224467	0.00995654	-22.5447	1.52e-112	2.63e-106	CPE;MIR578
609	19	49176968	49177693	5	0.215005	0.00954001	22.5371	1.8e-112	3.12e-106	SEC1P;FUT2;CA11;NTN5
610	15	66998926	66999503	5	0.225266	0.0100025	22.5211	2.58e-112	4.48e-106	SMAD6
611	11	73053649	73054401	6	0.221526	0.00984271	22.5066	3.57e-112	6.2e-106	ARHGEF17
612	16	8806663	8807308	10	0.193291	0.00859192	22.4969	4.45e-112	7.73e-106	ABAT
613	22	46457096	46457998	4	0.22267	0.00989993	22.4921	4.96e-112	8.61e-106	PRR34-AS1;MIRLET7BHG;MIR3619;LINC00899;PRR34
614	3	194489349	194489530	3	0.218146	0.00969951	22.4904	5.16e-112	8.95e-106	LINC01968
615	1	181003128	181003322	3	-0.217014	0.00965006	-22.4884	5.39e-112	9.36e-106	MR1;STX6
616	12	6493521	6494261	5	-0.210019	0.00934972	-22.4626	9.63e-112	1.67e-105	LTBR;SCNN1A
617	7	27153212	27155358	25	0.222596	0.00990988	22.462	9.77e-112	1.7e-105	HOTAIRM1;HOXA-AS3;HOXA1;HOXA2;HOXA3;HOXA4;HOXA5;HOXA6
618	14	54423807	54424149	5	0.217398	0.0096831	22.4512	1.24e-111	2.16e-105	MIR5580;BMP4
619	12	53847514	53848281	4	-0.220631	0.00983128	-22.4417	1.54e-111	2.68e-105	AMHR2;PRR13;PCBP2;MAP3K12
620	10	51576232	51576452	3	-0.211661	0.00943366	-22.4368	1.72e-111	2.99e-105	MSMB;NCOA4;PARG;TIMM23
621	6	1070045	1070389	3	0.216166	0.00963701	22.4309	1.97e-111	3.42e-105	LINC01622
622	19	3025265	3025665	4	0.225925	0.0100809	22.4112	3.06e-111	5.31e-105	TLE2;TLE5
623	22	34249316	34249925	3	-0.212011	0.00946044	-22.4103	3.12e-111	5.42e-105	LARGE1
624	1	85219864	85220242	5	0.206517	0.0092178	22.4041	3.59e-111	6.23e-105
625	5	148442857	148442999	3	0.222672	0.00994238	22.3962	4.28e-111	7.44e-105	SH3TC2
626	6	30038791	30039524	27	0.157186	0.0070332	22.3492	1.23e-110	2.14e-104	POLR1H;PPP1R11;POLR1HASP;RNF39
627	19	1151960	1152189	4	-0.21485	0.00961373	-22.3483	1.25e-110	2.18e-104	SBNO2
628	19	5587744	5587909	3	-0.216803	0.009702	-22.3462	1.31e-110	2.28e-104	TINCR;SAFB2
629	4	187572844	187573046	3	-0.219121	0.0098083	-22.3403	1.5e-110	2.6e-104	FAT1
630	8	72757004	72758701	7	0.223449	0.0100104	22.3217	2.27e-110	3.95e-104	MSC-AS1;MSC
631	16	1034059	1034527	3	0.212301	0.00951128	22.321	2.31e-110	4.01e-104	SOX8;LMF1
632	12	123633728	123634606	4	0.22036	0.00987394	22.3173	2.51e-110	4.35e-104	PITPNM2;MPHOSPH9
633	20	49261777	49262134	5	0.222857	0.00998854	22.3113	2.87e-110	4.98e-104	RIPOR3
634	17	56296913	56297443	8	-0.219814	0.00985404	-22.307	3.16e-110	5.48e-104	EPX;LPO;MKS1
635	7	4877433	4877871	5	0.224507	0.0100648	22.3061	3.22e-110	5.59e-104	RADIL;PAPOLB
636	16	14397207	14398064	7	0.218247	0.00978689	22.3	3.7e-110	6.41e-104	MIR193B;MIR365A
637	1	27675587	27676117	4	0.199071	0.00892945	22.2938	4.24e-110	7.36e-104	TMEM222;ACTG1P20;SYTL1;MAP3K6;FCN3;CD164L2
638	8	126011784	126012434	3	0.214116	0.00960427	22.2938	4.24e-110	7.37e-104	ZNF572;SQLE;WASHC5
639	14	95236879	95237637	4	0.218985	0.00982386	22.2912	4.5e-110	7.81e-104	GSC
640	6	168197177	168197699	6	0.221166	0.0099268	22.2797	5.82e-110	1.01e-103	AFDN;LINC01558;AFDN-DT
641	3	184095940	184097440	8	0.221629	0.00996003	22.2518	1.08e-109	1.88e-103	POLR2H;CHRD;CLCN2;THPO
642	11	61424266	61424440	3	0.217568	0.00977912	22.2482	1.17e-109	2.04e-103	RPLP0P2;DAGLA
643	13	101173617	101173774	3	0.213419	0.00959625	22.2398	1.42e-109	2.46e-103	PCCA;GGACT
644	2	216947149	216947743	4	0.215677	0.00970443	22.2246	1.99e-109	3.45e-103	TMEM169;XRCC5;PECR
645	8	142335851	142336170	4	0.212925	0.0095839	22.217	2.35e-109	4.08e-103	LINC01300
646	1	968395	970294	9	0.218881	0.00985313	22.2143	2.5e-109	4.33e-103	ISG15;AGRN
647	11	63827432	63828039	4	0.213673	0.00962684	22.1956	3.79e-109	6.57e-103	MACROD1
648	15	65394033	65394873	5	0.200728	0.0090464	22.1887	4.42e-109	7.67e-103	KBTBD13;RASL12;UBAP1L;PDCD7
649	15	71408603	71408914	4	0.219074	0.0098769	22.1805	5.3e-109	9.2e-103	THSD4;CT62
650	17	2626991	2627585	3	0.211265	0.00952521	22.1796	5.41e-109	9.38e-103	CLUH;MIR1253
651	16	979188	979662	4	0.213238	0.00961633	22.1746	6.05e-109	1.05e-102	LMF1
652	1	217309568	217310572	6	0.224306	0.0101193	22.1661	7.3e-109	1.27e-102	ESRRG
653	17	74138073	74138738	4	0.211213	0.00953644	22.148	1.09e-108	1.89e-102	RNF157-AS1;FOXJ1;RNF157
654	8	21916256	21917015	7	0.219221	0.00989974	22.1441	1.19e-108	2.06e-102	NPM2;FGF17;DMTN;FHIP2B
655	14	75447512	75447722	3	0.218964	0.00989024	22.1393	1.32e-108	2.29e-102	EIF2B2;PGF
656	1	92946700	92947961	6	0.209455	0.00948529	22.0821	4.7e-108	8.15e-102	GFI1;EVI5
657	18	53068921	53069573	6	0.214747	0.00972545	22.0809	4.83e-108	8.37e-102	TCF4
658	8	18578251	18578272	3	0.22151	0.0100364	22.0705	6.07e-108	1.05e-101	PSD3
659	1	200272112	200272215	3	0.217121	0.00983808	22.0695	6.21e-108	1.08e-101
660	11	74178749	74179208	8	0.221325	0.0100354	22.0545	8.65e-108	1.5e-101	KCNE3;LIPT2
661	2	202047246	202048100	7	-0.219976	0.00997689	-22.0486	9.86e-108	1.71e-101	CFLAR;CASP10;CFLAR-AS1
662	17	80840821	80841933	4	-0.220782	0.0100141	-22.0471	1.02e-107	1.77e-101	TBCD
663	6	32060794	32061478	6	0.218167	0.00989567	22.0467	1.03e-107	1.78e-101	TNXB;ATF6B
664	1	16472461	16473479	4	0.213779	0.00969824	22.043	1.11e-107	1.93e-101	EPHA2
665	7	2516606	2516675	3	0.218129	0.00989588	22.0424	1.13e-107	1.96e-101
666	13	114886770	114887369	4	0.21506	0.0097567	22.0422	1.13e-107	1.97e-101	RASA3
667	6	139794360	139794538	3	0.216408	0.00981982	22.0379	1.25e-107	2.17e-101	LINC01625
668	1	171226337	171227024	6	-0.203039	0.00922259	-22.0154	2.05e-107	3.56e-101	FMO1
669	1	6530615	6531727	6	0.221727	0.0100738	22.0102	2.3e-107	3.99e-101	ESPN;TNFRSF25;PLEKHG5
670	11	65549260	65549441	3	0.217946	0.00990374	22.0064	2.5e-107	4.34e-101	OVOL1;AP5B1
671	6	168663988	168664503	4	0.206415	0.00938808	21.987	3.84e-107	6.66e-101
672	13	114321214	114321466	3	0.219381	0.00998006	21.982	4.28e-107	7.43e-101	TFDP1;GRK1;ATP4B
673	3	52832182	52832769	4	0.212934	0.0096874	21.9805	4.43e-107	7.68e-101	ITIH1;ITIH3;NEK4;ITIH4
674	4	3389984	3391175	4	0.221879	0.0100969	21.975	5e-107	8.67e-101	RGS12
675	17	78877971	78878579	3	0.205675	0.00936084	21.9719	5.35e-107	9.29e-101	RPTOR
676	11	124621829	124622815	9	0.225764	0.0102758	21.9705	5.52e-107	9.57e-101	NRGN;VSIG2;ESAM;MSANTD2
677	17	17628152	17628656	3	0.216526	0.00985656	21.9677	5.87e-107	1.02e-100	RAI1
678	17	79030796	79031394	6	0.218509	0.0099592	21.9404	1.07e-106	1.86e-100	BAIAP2;BAIAP2-DT
679	1	15541182	15541799	5	0.224599	0.0102387	21.9362	1.17e-106	2.03e-100	TMEM51
680	11	313267	314350	10	0.222639	0.0101517	21.9313	1.31e-106	2.27e-100	NLRP6;PGGHG;IFITM2;IFITM1;IFITM5;IFITM3
681	10	126392111	126392872	7	-0.215524	0.00982798	-21.9296	1.36e-106	2.35e-100	FAM53B
682	4	85402143	85403223	6	0.216303	0.00986544	21.9254	1.49e-106	2.58e-100	NKX6-1
683	15	40572137	40572794	4	0.216482	0.00989223	21.884	3.69e-106	6.4e-100	PAK6;PAK6-AS1;ANKRD63;PLCB2
684	4	2465323	2465506	3	0.219715	0.0100442	21.8748	4.52e-106	7.84e-100	CFAP99;RNF4
685	5	132158625	132159003	3	0.215397	0.00984914	21.8696	5.06e-106	8.78e-100	SOWAHA;SHROOM1
686	3	48282209	48282311	3	0.213638	0.00976876	21.8696	5.06e-106	8.79e-100	CAMP;ZNF589
687	2	157291759	157291826	3	-0.216098	0.00988143	-21.8691	5.11e-106	8.87e-100	GPD2
688	9	130853333	130853728	5	0.214092	0.00979124	21.8656	5.52e-106	9.58e-100	SLC25A25;NAIF1;SLC25A25-AS1;PTGES2
689	5	141348243	141348342	5	-0.218916	0.0100156	-21.8576	6.59e-106	1.14e-99	DELE1;RNF14;PCDH12
690	12	95945082	95946131	12	0.221836	0.010152	21.8514	7.54e-106	1.31e-99	USP44
691	8	144571936	144572413	4	0.218255	0.00999475	21.837	1.03e-105	1.79e-99	ZC3H3
692	11	102187898	102188025	5	-0.223234	0.0102263	-21.8295	1.22e-105	2.11e-99	BIRC3;BIRC2
693	2	202671158	202671583	5	0.220238	0.0100936	21.8196	1.51e-105	2.62e-99	CDK15;ALS2
694	9	132103521	132103996	4	0.213583	0.00978945	21.8177	1.58e-105	2.74e-99	LINC02913
695	6	133137467	133138210	6	-0.218486	0.0100166	-21.8124	1.77e-105	3.07e-99	RPS12;SNORA33;SLC18B1
696	5	6745767	6745972	4	-0.221757	0.0101706	-21.8037	2.14e-105	3.72e-99	TENT4A
697	2	110063507	110064019	3	0.21497	0.00986221	21.7973	2.46e-105	4.27e-99	SH3RF3
698	18	10453624	10454085	5	0.218092	0.0100077	21.7925	2.74e-105	4.75e-99	APCDD1
699	11	72465788	72466257	7	0.219092	0.0100562	21.7868	3.09e-105	5.37e-99	MIR4692;ARAP1;STARD10
700	19	52675203	52675470	3	-0.214717	0.00985766	-21.7817	3.46e-105	6e-99	PPP2R1A;ZNF836
701	6	41470812	41471064	4	0.224893	0.0103257	21.7799	3.6e-105	6.24e-99
702	12	124782446	124782543	4	0.217316	0.00998022	21.7747	4.03e-105	7e-99	ZNF664-RFLNA;RFLNA;NCOR2
703	1	24648984	24649494	6	0.223859	0.0102832	21.7693	4.53e-105	7.87e-99	GRHL3
704	16	3115053	3115809	10	-0.221132	0.01016	-21.765	4.98e-105	8.63e-99	LOC100128770;MMP25;IL32;BICDL2;ZSCAN10
705	4	140216130	140216277	3	-0.216469	0.00994805	-21.76	5.56e-105	9.64e-99	NAA15;MGARP;NDUFC1
706	12	52314610	52315400	3	0.213077	0.00979748	21.7481	7.2e-105	1.25e-98	ANKRD33;ACVRL1
707	13	113622633	113622750	6	-0.211996	0.00974989	-21.7434	7.98e-105	1.38e-98	MCF2L;MCF2L-AS1
708	5	176901423	176901661	3	0.213122	0.00980295	21.7406	8.48e-105	1.47e-98	PRR7;PRR7-AS1;DBN1;PDLIM7;DOK3
709	3	24537469	24537801	3	0.210836	0.00969814	21.7398	8.63e-105	1.5e-98	THRB-AS1;THRB
710	5	74912210	74912492	3	0.218557	0.0100605	21.7243	1.21e-104	2.1e-98	POLK;ANKDD1B
711	6	35108114	35109398	13	0.221645	0.0102083	21.7123	1.57e-104	2.73e-98	ANKS1A;TCP11
712	4	7657070	7657915	7	0.211776	0.00975376	21.7122	1.57e-104	2.73e-98	SORCS2
713	12	97670067	97670383	5	0.217277	0.0100077	21.7109	1.62e-104	2.81e-98
714	3	185270528	185270558	3	-0.209556	0.00965304	-21.7089	1.69e-104	2.94e-98	SENP2;LIPH
715	6	33714631	33715110	5	0.216009	0.00995364	21.7015	1.99e-104	3.45e-98	IP6K3;LEMD2
716	14	22970292	22970571	4	-0.215751	0.00994389	-21.6969	2.2e-104	3.81e-98
717	9	125795777	125795935	4	0.222138	0.0102401	21.693	2.39e-104	4.14e-98	RABGAP1;GPR21
718	2	43598959	43599492	3	0.220958	0.0101882	21.6876	2.69e-104	4.66e-98	THADA
719	1	16344342	16344695	6	0.217644	0.0100366	21.6851	2.84e-104	4.92e-98	SRARP;CLCNKA;CLCNKB;HSPB7
720	9	139428006	139429185	5	-0.220663	0.0101812	-21.6735	3.65e-104	6.34e-98	NOTCH1;MIR4673;MIR4674
721	11	125033189	125033441	3	0.21215	0.00979104	21.6678	4.13e-104	7.17e-98	PKNOX2
722	2	54900910	54901055	3	-0.213951	0.00987462	-21.6668	4.22e-104	7.32e-98	SPTBN1
723	20	33451149	33451427	3	0.208237	0.00961117	21.6662	4.28e-104	7.43e-98	ACSS2;HMGB3P1;GGT7
724	11	1979572	1981264	7	0.212566	0.00981576	21.6556	5.38e-104	9.34e-98	TNNT3;MRPL23;MRPL23-AS1
725	14	27065267	27065746	4	0.212361	0.00981708	21.6318	9.02e-104	1.57e-97	NOVA1
726	11	64135650	64136263	12	0.219017	0.0101278	21.6254	1.04e-103	1.8e-97	CCDC88B;RPS6KA4;MIR1237
727	16	85268057	85268860	3	0.21347	0.00987213	21.6235	1.08e-103	1.87e-97
728	2	114035619	114036685	9	0.217402	0.0100544	21.6226	1.1e-103	1.91e-97	PAX8-AS1;PAX8
729	11	63753169	63753438	8	-0.216425	0.0100096	-21.6218	1.12e-103	1.94e-97	NAA40;COX8A;OTUB1;MACROD1
730	1	151634388	151634697	5	-0.219213	0.0101461	-21.6056	1.59e-103	2.76e-97	SNX27
731	17	45899469	45899862	3	-0.217108	0.0100493	-21.6044	1.63e-103	2.83e-97	LRRC46;OSBPL7;MRPL10;SCRN2;SP6
732	17	79109729	79109910	4	-0.219131	0.0101448	-21.6003	1.78e-103	3.1e-97	BAIAP2;MIR3065;PVALEF;AATK;MIR657;MIR338;MIR1250
733	13	21009496	21010146	3	0.215553	0.00998479	21.5882	2.32e-103	4.03e-97	CRYL1;MIR4499
734	15	53086630	53087599	9	0.220719	0.0102438	21.5466	5.69e-103	9.88e-97	ONECUT1
735	11	128554586	128555749	9	0.214536	0.00995731	21.5456	5.82e-103	1.01e-96	FLI1;SENCR
736	6	170602486	170602968	3	0.212855	0.00988551	21.532	7.81e-103	1.35e-96	FAM120B;DLL1
737	6	1620687	1621093	3	0.209874	0.00975074	21.5239	9.3e-103	1.61e-96	FOXC1;GMDS
738	4	1021107	1021291	3	0.21412	0.00995205	21.5151	1.12e-102	1.95e-96	IDUA;FGFRL1
739	4	80885348	80886312	8	0.220301	0.0102415	21.5106	1.24e-102	2.15e-96	ANTXR2
740	6	170712236	170713208	5	0.220566	0.0102646	21.4881	2.01e-102	3.49e-96	FAM120B
741	16	1813796	1814418	3	0.210992	0.00982267	21.4801	2.39e-102	4.15e-96	MAPK8IP3;MIR3177;EME2;NUBP2;NME3;MRPS34;SPSB3;IGFALS
742	19	5838760	5838807	3	-0.221883	0.0103316	-21.4761	2.6e-102	4.52e-96	NRTN;FUT6;FUT3;FUT5
743	1	119527638	119528164	3	0.212573	0.00990269	21.4662	3.22e-102	5.59e-96	TBX15
744	2	25427064	25427652	6	0.213885	0.00996443	21.4649	3.32e-102	5.76e-96	DNMT3A
745	5	149756966	149757986	4	0.217182	0.0101182	21.4645	3.34e-102	5.8e-96	TCOF1;CD74
746	22	44577591	44577920	4	-0.217328	0.0101257	-21.4629	3.46e-102	6e-96	PARVB;PARVG
747	7	7142996	7143299	3	-0.213081	0.00993391	-21.4499	4.58e-102	7.95e-96	LOC100131257
748	10	114610508	114610635	4	-0.21732	0.0101316	-21.4496	4.6e-102	7.99e-96
749	10	100992656	100994478	16	0.222008	0.0103537	21.4424	5.38e-102	9.33e-96	HPSE2
750	14	24551140	24551212	4	0.212295	0.00990398	21.4353	6.27e-102	1.09e-95	CARMIL3;CPNE6;PCK2;NRL
751	5	61028303	61028854	3	0.21271	0.00992542	21.4308	6.9e-102	1.2e-95	C5orf64
752	11	62378423	62379063	5	0.222496	0.0103862	21.4222	8.29e-102	1.44e-95	ROM1;TUT1;MTA2;EML3;B3GAT3;GANAB
753	19	10624868	10625775	4	0.218383	0.0102023	21.4054	1.19e-101	2.07e-95	ATG4D;KEAP1;S1PR5
754	20	55837483	55837692	4	0.212746	0.00994142	21.3999	1.34e-101	2.32e-95	BMP7
755	10	88123169	88124063	4	0.216983	0.0101402	21.3983	1.38e-101	2.4e-95	GRID1
756	1	38413252	38413790	4	-0.219413	0.0102559	-21.3938	1.53e-101	2.65e-95	INPP5B;SF3A3
757	1	156305656	156305725	3	-0.210103	0.00982184	-21.3914	1.61e-101	2.79e-95	TSACC;CCT3
758	16	85542891	85543657	5	0.214835	0.0100566	21.3625	2.98e-101	5.18e-95
759	1	201619295	201619900	4	0.212608	0.00995539	21.3561	3.42e-101	5.94e-95	NAV1
760	16	1206392	1206844	4	0.221465	0.0103723	21.3515	3.77e-101	6.55e-95	CACNA1H
761	21	35897406	35897782	5	0.216107	0.0101233	21.3474	4.12e-101	7.15e-95	KCNE1;RCAN1
762	6	35991802	35992691	11	0.213323	0.00999504	21.3428	4.54e-101	7.89e-95	MAPK14;SLC26A8
763	17	4692162	4692377	4	0.219651	0.0102939	21.3379	5.05e-101	8.76e-95	TM4SF5;GLTPD2;PSMB6;PLD2;VMO1
764	11	63869793	63870062	3	0.212722	0.00997055	21.3351	5.37e-101	9.31e-95	FLRT1;MACROD1
765	3	3843342	3843887	3	0.211967	0.00994367	21.3167	7.94e-101	1.38e-94	LRRN1;SUMF1
766	1	41444651	41444693	3	0.219632	0.0103053	21.3126	8.68e-101	1.51e-94	CTPS1
767	21	46875149	46875500	8	-0.222586	0.0104462	-21.3079	9.59e-101	1.66e-94	COL18A1
768	12	6874105	6874964	4	0.21747	0.0102096	21.3006	1.12e-100	1.94e-94	PTMS;LAG3;CD4;MLF2
769	8	30240920	30241197	4	0.211017	0.00990891	21.2957	1.24e-100	2.16e-94	RBPMS;RBPMS-AS1
770	15	101514156	101514483	5	0.211722	0.00994549	21.2883	1.46e-100	2.53e-94	LRRK1
771	5	32445523	32445814	3	0.207931	0.00976903	21.2848	1.57e-100	2.73e-94	ZFR
772	1	210425800	210426559	5	0.218744	0.0102813	21.2759	1.9e-100	3.29e-94	SERTAD4;SERTAD4-AS1
773	12	110155765	110156459	6	0.216838	0.0101948	21.2695	2.17e-100	3.77e-94	FAM222A;FAM222A-AS1
774	16	1070957	1071402	4	0.212656	0.0100019	21.2615	2.58e-100	4.48e-94
775	10	134556254	134556533	4	0.217577	0.0102375	21.2531	3.09e-100	5.36e-94	INPP5A
776	10	23479410	23480237	6	0.216154	0.0101853	21.2222	5.96e-100	1.03e-93	PTF1A
777	1	87617972	87618313	3	0.205853	0.00970083	21.2201	6.23e-100	1.08e-93	LINC01140
778	1	10764512	10764896	3	0.213047	0.0100416	21.2165	6.72e-100	1.17e-93	CASZ1
779	7	75957040	75958048	8	-0.213255	0.0100541	-21.2108	7.59e-100	1.32e-93	HSPB1;YWHAG
780	10	123355239	123356336	10	0.214962	0.0101379	21.2039	8.8e-100	1.53e-93	FGFR2
781	10	134190018	134190192	3	0.212579	0.010037	21.1795	1.48e-99	2.56e-93	LRRC27;PWWP2B
782	1	45278704	45279349	5	0.210461	0.00993744	21.1786	1.5e-99	2.61e-93	PLK3;BTBD19;BEST4;DYNLT4;PTCH2
783	7	28474813	28475265	5	0.215766	0.0101914	21.1713	1.76e-99	3.05e-93	CREB5
784	3	52517742	52518427	3	0.213556	0.0100951	21.1544	2.51e-99	4.36e-93	NISCH;STAB1;TNNC1
785	12	69753119	69753282	3	-0.207206	0.00979825	-21.1473	2.92e-99	5.07e-93	LYZ;YEATS4
786	2	60762929	60764101	8	0.223574	0.0105794	21.1329	3.96e-99	6.87e-93	BCL11A
787	11	64871778	64872293	3	-0.224138	0.0106065	-21.1322	4.02e-99	6.98e-93	ZFPL1;VPS51;TM7SF2;MRPL49;CDCA5;TMEM262;ZNHIT2;FAU;SYVN1
788	20	17600475	17600843	4	-0.216191	0.0102308	-21.1314	4.09e-99	7.1e-93	DSTN;RRBP1
789	12	53490134	53490632	4	0.217476	0.010299	21.1162	5.64e-99	9.79e-93	IGFBP6;SOAT2;SPRYD3
790	16	87988631	87988862	3	-0.209574	0.009926	-21.1136	5.96e-99	1.03e-92	BANP;CA5A
791	3	13060915	13060974	3	0.216466	0.0102534	21.1116	6.22e-99	1.08e-92	IQSEC1
792	10	45475128	45475766	4	0.219824	0.0104146	21.1073	6.81e-99	1.18e-92	RASSF4;ZNF22;TMEM72-AS1;DEPP1;ZNF22-AS1
793	2	71133502	71134936	9	0.206478	0.00978794	21.0951	8.81e-99	1.53e-92	VAX2;ATP6V1B1
794	14	91770052	91770418	5	0.214881	0.0101998	21.0672	1.59e-98	2.76e-92	CCDC88C
795	16	89686440	89687052	8	0.219583	0.0104238	21.0656	1.65e-98	2.86e-92	CPNE7;DPEP1;CHMP1A
796	8	142302158	142302390	3	0.21391	0.0101577	21.0589	1.89e-98	3.29e-92
797	5	43397451	43397572	3	-0.216708	0.0102929	-21.0542	2.09e-98	3.63e-92	CCL28
798	19	46806670	46807660	7	0.21948	0.0104261	21.051	2.24e-98	3.89e-92	HIF3A;RNU6-66P
799	5	90576987	90577426	3	-0.217593	0.0103377	-21.0485	2.36e-98	4.1e-92
800	17	17603584	17604184	5	0.219475	0.0104275	21.0477	2.4e-98	4.16e-92	RAI1
801	9	126118355	126118772	3	0.209363	0.0099482	21.0453	2.52e-98	4.38e-92	CRB2;DENND1A
802	20	56804327	56805151	3	0.21148	0.0100592	21.0234	4e-98	6.95e-92	PPP4R1L
803	5	126564606	126564742	3	0.214956	0.0102271	21.0183	4.46e-98	7.74e-92
804	2	121684467	121684676	3	0.217668	0.0103567	21.0171	4.58e-98	7.94e-92	GLI2
805	11	69017394	69017579	3	0.208656	0.00992949	21.0138	4.9e-98	8.51e-92
806	1	200003267	200005635	14	0.221038	0.0105238	21.0036	6.08e-98	1.06e-91	NR5A2
807	2	63279645	63280625	5	0.21239	0.0101152	20.997	6.98e-98	1.21e-91	EHBP1;OTX1;EHBP1-AS1
808	4	186847142	186847469	3	0.217979	0.0103817	20.9964	7.08e-98	1.23e-91	SORBS2
809	11	118781608	118783123	12	0.221186	0.0105371	20.9912	7.89e-98	1.37e-91	CXCR5;MIR4492;BCL9L
810	21	46128908	46129392	3	0.213944	0.0101928	20.9897	8.15e-98	1.41e-91	KRTAP10-12;TSPEAR;KRTAP12-1
811	22	50924745	50925201	5	0.164521	0.00783939	20.9864	8.72e-98	1.51e-91	ADM2;MIOX;NCAPH2;SBF1;LMF2
812	1	231174153	231174350	3	0.207698	0.00990061	20.9784	1.03e-97	1.79e-91	FAM89A;MIR1182
813	16	85618206	85618663	3	0.206924	0.00986432	20.9771	1.06e-97	1.84e-91	GSE1
814	17	79231688	79232608	4	0.221923	0.0105797	20.9764	1.08e-97	1.87e-91	NDUFAF8;TEPSIN;SLC38A10
815	9	112888903	112889844	3	0.21667	0.0103379	20.9588	1.56e-97	2.7e-91	PALM2AKAP2
816	22	19709548	19711327	16	0.219915	0.0104931	20.9581	1.58e-97	2.75e-91	SEPT5-GP1BB
817	3	184035137	184035527	5	-0.213016	0.0101657	-20.9544	1.71e-97	2.97e-91	ECE2;PSMD2;EIF4G1;SNORD66;FAM131A;CLCN2
818	6	41606869	41607326	3	0.212993	0.0101662	20.9512	1.83e-97	3.18e-91	MDFI
819	2	85980044	85980314	3	0.217788	0.0103971	20.947	2e-97	3.47e-91	ATOH8
820	12	6166874	6167147	4	0.218901	0.0104513	20.9449	2.09e-97	3.62e-91	VWF
821	16	87099957	87100116	3	0.212963	0.010168	20.9445	2.11e-97	3.65e-91
822	11	69237496	69237570	3	0.211207	0.0100849	20.9429	2.18e-97	3.78e-91
823	19	1271019	1271371	5	-0.213585	0.0101987	-20.9425	2.2e-97	3.81e-91	ATP5F1D;MIDN;CIRBP;FAM174C;EFNA2;CIRBP-AS1
824	5	139089549	139090140	5	0.213941	0.0102211	20.9313	2.78e-97	4.82e-91	CXXC5
825	3	78545805	78546410	6	-0.220065	0.0105202	-20.9184	3.64e-97	6.32e-91
826	10	11917376	11917841	3	0.208134	0.0099512	20.9155	3.87e-97	6.72e-91	PROSER2;PROSER2-AS1
827	1	150947832	150948024	4	0.20874	0.00998269	20.9101	4.33e-97	7.51e-91	SETDB1;ANXA9;CERS2;MINDY1
828	16	75302057	75302099	3	-0.21652	0.010355	-20.9097	4.37e-97	7.59e-91	BCAR1;CFDP1
829	19	18700553	18701320	3	0.208714	0.00998199	20.9091	4.43e-97	7.68e-91	KXD1;UBA52;REX1BD;TMEM59L;CRLF1
830	3	134124275	134125326	4	0.213535	0.0102144	20.9054	4.78e-97	8.3e-91
831	7	1575621	1576174	4	0.212596	0.0101706	20.903	5.03e-97	8.73e-91	MAFK;TMEM184A
832	12	69139390	69139703	5	-0.209863	0.0100446	-20.8931	6.18e-97	1.07e-90	NUP107;SLC35E3
833	16	85518901	85519308	7	0.218262	0.0104485	20.8894	6.69e-97	1.16e-90
834	12	647942	648776	3	-0.21514	0.0103005	-20.8865	7.1e-97	1.23e-90	B4GALNT3;NINJ2
835	17	76264037	76264518	3	0.217236	0.0104034	20.8812	7.94e-97	1.38e-90	TMEM235;LINC01993
836	11	31846414	31849262	20	0.217958	0.0104388	20.8795	8.23e-97	1.43e-90	PAX6-AS1;RCN1;PAX6
837	18	53253181	53254387	7	0.210065	0.0100669	20.8668	1.07e-96	1.86e-90	TCF4
838	14	105944604	105945699	8	0.21737	0.0104214	20.858	1.29e-96	2.24e-90	MTA1;CRIP2;CRIP1;TEDC1
839	10	134596846	134597358	5	0.214518	0.0102899	20.8475	1.61e-96	2.79e-90	INPP5A;NKX6-2;CFAP46
840	17	77955167	77955556	6	0.217725	0.0104439	20.847	1.62e-96	2.81e-90	TBC1D16
841	9	107690770	107691064	3	0.19708	0.00945418	20.8458	1.66e-96	2.89e-90	ABCA1
842	2	43327937	43328536	6	0.217564	0.0104392	20.8411	1.84e-96	3.19e-90
843	16	56815704	56816138	5	0.222392	0.0106727	20.8374	1.98e-96	3.44e-90	NUP93
844	3	192634002	192634061	3	0.212194	0.0101843	20.8353	2.07e-96	3.6e-90	MB21D2
845	19	33764284	33764439	3	0.213524	0.010249	20.8336	2.14e-96	3.72e-90	CEBPA-DT;CEBPA
846	1	23887324	23887816	4	0.21165	0.0101623	20.827	2.47e-96	4.28e-90	MDS2;E2F2;ID3
847	19	2695245	2695405	3	-0.213481	0.0102524	-20.8225	2.71e-96	4.7e-90	GNG7;DIRAS1
848	10	106088702	106089307	6	0.213776	0.0102668	20.822	2.73e-96	4.74e-90	GSTO2;CFAP58;ITPRIP
849	16	11367302	11367916	6	0.219296	0.0105406	20.8049	3.91e-96	6.78e-90	RMI2;SOCS1;TNP2;PRM3;PRM2;PRM1
850	6	108489026	108489292	5	0.209003	0.0100484	20.7997	4.35e-96	7.56e-90	NR2E1
851	1	16062361	16062735	5	-0.211087	0.0101519	-20.7929	5.02e-96	8.71e-90	PLEKHM2;SLC25A34;TMEM82;FBLIM1
852	1	11042161	11042381	3	0.218444	0.0105092	20.7861	5.79e-96	1e-89	C1orf127
853	9	124587471	124587820	3	0.21022	0.0101214	20.7698	8.12e-96	1.41e-89	TTLL11
854	2	69665094	69665232	3	-0.209892	0.0101074	-20.7662	8.75e-96	1.52e-89	NFU1;AAK1
855	16	85608505	85609071	6	0.217201	0.0104675	20.7501	1.22e-95	2.12e-89
856	16	1682130	1682412	4	-0.209376	0.0100916	-20.7475	1.29e-95	2.24e-89	CRAMP1;IFT140
857	12	109896946	109897566	7	0.210963	0.0101714	20.7408	1.48e-95	2.58e-89	MYO1H;UBE3B;KCTD10
858	16	4395037	4395425	3	-0.216576	0.0104453	-20.7343	1.7e-95	2.95e-89	GLIS2;VASN;PAM16;CORO7-PAM16;CORO7
859	2	113346102	113346635	3	-0.215306	0.0103859	-20.7305	1.84e-95	3.19e-89	POLR1B;CHCHD5
860	17	7350001	7350413	4	0.216273	0.0104362	20.7234	2.13e-95	3.7e-89	NLGN2;SPEM1;SPEM2;TMEM102;FGF11;CHRNB1;ZBTB4
861	3	159557552	159557817	5	0.220695	0.0106523	20.7181	2.38e-95	4.13e-89	IQCJ-SCHIP1;SCHIP1
862	4	8202280	8202708	4	-0.214719	0.0103651	-20.7155	2.51e-95	4.35e-89	SH3TC1
863	19	31843948	31844182	4	0.212707	0.0102711	20.7092	2.86e-95	4.97e-89	TSHZ3
864	11	2397201	2397811	17	-0.225221	0.0108772	-20.7058	3.07e-95	5.33e-89	CD81;TSSC4;TRPM5
865	11	61525677	61525922	3	0.21364	0.010318	20.7056	3.08e-95	5.35e-89	DAGLA;MYRF;MYRF-AS1
866	5	132155330	132155460	3	0.220596	0.0106578	20.6981	3.6e-95	6.25e-89	SOWAHA;SHROOM1
867	10	21806896	21807252	5	0.208296	0.0100672	20.6906	4.21e-95	7.3e-89	MLLT10;MIR1915HG;MIR1915;SKIDA1
868	6	140203171	140203833	3	0.207023	0.010008	20.6857	4.65e-95	8.08e-89	FILNC1
869	2	192711213	192712158	7	-0.224273	0.010843	-20.6837	4.86e-95	8.43e-89	CAVIN2
870	19	15530606	15530737	3	-0.211956	0.0102513	-20.676	5.69e-95	9.88e-89	MIR1470;AKAP8L;WIZ
871	14	64663485	64663864	3	0.210388	0.0101757	20.6756	5.75e-95	9.97e-89	SYNE2;ESR2
872	8	127600783	127601456	6	0.21623	0.0104589	20.6742	5.91e-95	1.03e-88
873	3	45066525	45066832	4	-0.214041	0.0103539	-20.6725	6.13e-95	1.06e-88	EXOSC7;CLEC3B
874	2	169658426	169659182	10	0.217814	0.0105378	20.6697	6.5e-95	1.13e-88	CERS6;NOSTRIN;CERS6-AS1
875	4	642691	642885	3	0.213532	0.0103335	20.6641	7.29e-95	1.27e-88	PDE6B;MYL5;ATP5ME
876	2	99124870	99125292	4	0.168429	0.0081534	20.6575	8.36e-95	1.45e-88	INPP4A
877	1	145726754	145727320	5	0.211564	0.0102455	20.6494	9.87e-95	1.71e-88	NBPF20;NBPF10;PDZK1;CD160
878	8	42623730	42623946	5	-0.216307	0.0104755	-20.6489	1e-94	1.73e-88	CHRNA6
879	11	62372128	62372604	3	0.209687	0.010158	20.6426	1.14e-94	1.97e-88	ROM1;EEF1G;TUT1;MTA2;EML3;B3GAT3;GANAB
880	12	49687430	49688316	5	0.217455	0.0105392	20.6329	1.39e-94	2.41e-88	TUBA1C;PRPH;TROAP
881	19	3576311	3576737	3	0.210963	0.010229	20.6239	1.67e-94	2.91e-88	HMG20B;GIPC3;MFSD12;TBXA2R
882	1	235099089	235099804	6	-0.217257	0.0105356	-20.6211	1.77e-94	3.08e-88
883	17	7832680	7833394	8	0.215248	0.0104389	20.6198	1.82e-94	3.16e-88	CHD3;SCARNA21;CNTROB;RNF227;KCNAB3;TRAPPC1
884	4	1076041	1076636	4	-0.209031	0.0101396	-20.6153	2e-94	3.47e-88	RNF212
885	11	31840628	31841980	8	0.212717	0.0103198	20.6125	2.12e-94	3.68e-88	PAX6-AS1;RCN1;PAX6
886	22	39712633	39713018	5	-0.21563	0.0104629	-20.6091	2.28e-94	3.95e-88	RPL3;SNORD43
887	17	48628397	48628573	3	0.214733	0.0104195	20.6087	2.29e-94	3.98e-88	MYCBPAP;EPN3;SPATA20;CACNA1G;CACNA1G-AS1
888	6	70500634	70501081	3	-0.216698	0.0105205	-20.5977	2.88e-94	5e-88	LMBRD1
889	4	152592743	152593131	3	0.209349	0.0101679	20.5892	3.43e-94	5.95e-88	FHIP1A;GATB
890	17	80187886	80188674	6	0.216473	0.0105166	20.584	3.82e-94	6.63e-88	SLC16A3;CCDC57;CSNK1D
891	7	143103550	143104089	3	0.212169	0.0103166	20.5659	5.55e-94	9.63e-88	ZYX;EPHA1-AS1;EPHA1
892	15	67351593	67352070	5	-0.209903	0.0102087	-20.5613	6.1e-94	1.06e-87	SMAD3
893	12	6438317	6439097	6	0.212603	0.0103417	20.5578	6.55e-94	1.14e-87	PLEKHG6;TNFRSF1A;SCNN1A
894	16	126397	127088	9	-0.190961	0.00928932	-20.557	6.66e-94	1.16e-87	SNRNP25;MPG;POLR3K;RHBDF1;NPRL3
895	1	161039593	161039695	5	-0.215221	0.0104722	-20.5516	7.45e-94	1.29e-87	KLHDC9;USF1;ARHGAP30;NECTIN4
896	17	76719612	76720700	10	0.212098	0.0103204	20.5513	7.49e-94	1.3e-87	CYTH1
897	7	194278	194861	5	0.213257	0.0103771	20.5508	7.57e-94	1.31e-87	FAM20C
898	2	70322323	70322659	4	-0.213955	0.0104127	-20.5476	8.08e-94	1.4e-87	PCBP1;PCBP1-AS1;LINC01816
899	2	43295011	43295753	6	0.208855	0.0101686	20.5392	9.61e-94	1.67e-87
900	6	168777717	168778242	5	0.216614	0.0105476	20.5368	1.01e-93	1.75e-87
901	6	133561368	133561719	8	0.217931	0.0106123	20.5358	1.03e-93	1.79e-87	EYA4
902	3	71804002	71805022	9	0.207028	0.0100927	20.5127	1.66e-93	2.88e-87	GPR27;EIF4E3;PROK2
903	11	61540988	61541428	5	0.210743	0.0102754	20.5094	1.77e-93	3.08e-87	DAGLA;MYRF;FEN1;MYRF-AS1;TMEM258;MIR611;FADS1
904	2	48540671	48541264	4	-0.213944	0.0104334	-20.5058	1.91e-93	3.32e-87	FOXN2
905	10	127769172	127769903	3	0.217913	0.0106272	20.5051	1.94e-93	3.36e-87	ADAM12
906	18	45663756	45664430	5	0.214106	0.0104432	20.5019	2.07e-93	3.59e-87	ZBTB7C
907	1	44418720	44418783	3	0.220592	0.0107613	20.4987	2.21e-93	3.84e-87	ST3GAL3;ARTN;IPO13;DPH2;ATP6V0B;B4GALT2
908	8	21882851	21883356	3	0.213717	0.0104332	20.4844	2.97e-93	5.15e-87	XPO7;NPM2;FGF17;DMTN
909	17	27917879	27917982	3	0.212146	0.0103571	20.4832	3.04e-93	5.28e-87	TP53I13;ANKRD13B;ABHD15;GIT1;CORO6
910	15	74726696	74726906	3	0.208881	0.0101977	20.4831	3.04e-93	5.28e-87	UBL7-DT;SEMA7A;UBL7
911	9	129087972	129088647	3	0.209522	0.0102296	20.482	3.12e-93	5.41e-87	MVB12B
912	14	103593088	103593920	7	0.218518	0.0106706	20.4785	3.35e-93	5.81e-87	EXOC3L4;TNFAIP2
913	1	2464996	2465544	3	0.205309	0.0100336	20.462	4.69e-93	8.14e-87	PLCH2;TNFRSF14;PANK4;HES5;TNFRSF14-AS1
914	11	10325255	10325567	4	0.218277	0.0106722	20.4528	5.68e-93	9.85e-87	ADM;SBF2
915	19	36267439	36267510	3	0.210208	0.0102812	20.4459	6.53e-93	1.13e-86	PSENEN;LIN37;PROSER3;ARHGAP33;HSPB6;PRODH2
916	11	34645679	34646080	4	-0.210799	0.0103153	-20.4356	8.08e-93	1.4e-86	EHF
917	10	3149760	3149852	3	-0.214123	0.0104791	-20.4333	8.46e-93	1.47e-86	PFKP;PITRM1
918	4	169769689	169770406	4	0.210841	0.0103185	20.4332	8.47e-93	1.47e-86	PALLD;CBR4
919	5	76925380	76925450	3	0.213568	0.010467	20.4039	1.54e-92	2.68e-86	OTP
920	4	186559629	186560403	7	0.218658	0.0107215	20.3944	1.88e-92	3.25e-86	SORBS2
921	3	184491113	184491765	4	0.209803	0.010293	20.3831	2.36e-92	4.1e-86
922	2	241936844	241937034	3	0.2106	0.0103327	20.3819	2.42e-92	4.2e-86	SNED1;UICLM
923	10	35194805	35195758	5	0.214785	0.0105464	20.3656	3.38e-92	5.86e-86
924	7	128551672	128552004	4	0.214071	0.0105162	20.3562	4.09e-92	7.09e-86	IRF5;KCP
925	2	74213126	74213557	3	0.213865	0.0105067	20.3552	4.17e-92	7.24e-86	DGUOK;TET3
926	4	72119734	72120167	3	-0.213117	0.0104745	-20.3462	5.01e-92	8.7e-86	SLC4A4
927	3	48507354	48507618	6	-0.21605	0.0106191	-20.3453	5.11e-92	8.86e-86	TMA7;ATRIP;TREX1;CCDC51;SHISA5
928	10	132977221	132977408	3	-0.214472	0.010543	-20.3425	5.41e-92	9.38e-86	TCERG1L
929	11	60718568	60718882	3	0.21446	0.0105448	20.338	5.93e-92	1.03e-85	TMEM109;TMEM132A;CD6;SLC15A3
930	3	52488037	52488229	4	0.213664	0.0105122	20.3254	7.67e-92	1.33e-85	NISCH;SEMA3G;TNNC1
931	10	80889044	80889523	3	0.205908	0.0101318	20.3229	8.07e-92	1.4e-85	ZMIZ1
932	3	121745042	121745511	3	-0.21212	0.0104434	-20.3113	1.02e-91	1.77e-85	CD86;ILDR1
933	4	183062301	183063637	9	0.214179	0.0105516	20.2982	1.33e-91	2.32e-85	TENM3;MIR1305;TENM3-AS1
934	16	51182904	51184205	6	0.214612	0.0105758	20.2928	1.49e-91	2.59e-85	SALL1
935	1	3309864	3310268	3	0.211931	0.0104468	20.2867	1.69e-91	2.93e-85	PRDM16
936	6	32118811	32119041	3	0.206059	0.0101585	20.2843	1.77e-91	3.07e-85	PPT2;PPT2-EGFL8;EGFL8;RNF5;ATF6B;FKBPL;PRRT1;LOC100507547;AGPAT1;AGER
937	1	230414987	230415902	8	-0.190631	0.00940051	-20.2788	1.98e-91	3.43e-85	GALNT2
938	1	101185248	101185311	4	0.21668	0.0106854	20.278	2.01e-91	3.49e-85	VCAM1
939	9	132081735	132082186	3	0.211032	0.0104082	20.2756	2.11e-91	3.67e-85	LINC02913
940	3	133465807	133465935	3	0.212579	0.0104865	20.2717	2.28e-91	3.96e-85	TF
941	16	21161842	21162212	4	-0.208806	0.0103047	-20.2633	2.71e-91	4.71e-85	LDAF1;DNAH3
942	15	42065034	42066071	5	-0.208152	0.0102725	-20.2631	2.72e-91	4.73e-85	MGA;MAPKBP1
943	5	72415429	72416082	7	0.214591	0.0105916	20.2604	2.88e-91	4.99e-85	FCHO2;TMEM171
944	15	53095823	53098257	17	0.163561	0.00807456	20.2564	3.12e-91	5.42e-85	ONECUT1
945	17	28564834	28565709	3	0.209065	0.0103216	20.2551	3.21e-91	5.56e-85	SLC6A4;BLMH
946	4	85422998	85423302	4	0.20778	0.010259	20.2534	3.31e-91	5.75e-85	NKX6-1
947	10	120790732	120791100	4	0.213418	0.0105379	20.2524	3.38e-91	5.87e-85	NANOS1;EIF3A;SNORA19
948	19	18980103	18980744	4	0.208785	0.0103134	20.2441	4e-91	6.94e-85	UPF1;GDF1;CERS1;COPE
949	7	155599026	155600093	6	0.216684	0.010709	20.2339	4.92e-91	8.54e-85	RBM33;SHH
950	8	128808017	128808262	4	0.210756	0.0104182	20.2296	5.37e-91	9.32e-85	PVT1;MIR1204
951	14	54413371	54413931	6	0.216059	0.0106824	20.2257	5.82e-91	1.01e-84	MIR5580;BMP4
952	14	103691482	103691932	6	-0.216531	0.0107073	-20.2227	6.18e-91	1.07e-84
953	11	57364841	57365018	6	0.217489	0.010756	20.2202	6.5e-91	1.13e-84	SERPING1;UBE2L6
954	2	236760940	236761550	4	0.219643	0.0108627	20.22	6.53e-91	1.13e-84	AGAP1
955	17	40825798	40826212	3	0.207646	0.0102716	20.2156	7.14e-91	1.24e-84	TUBG2;CNTNAP1;PLEKHH3;CCR10;EZH1
956	17	53499747	53500432	4	-0.209446	0.0103684	-20.2004	9.71e-91	1.69e-84	MMD
957	15	41806188	41806382	5	0.209114	0.0103595	20.1858	1.31e-90	2.27e-84	ITPKA;LTK;RPAP1
958	11	118754507	118754593	6	0.212474	0.0105279	20.1821	1.41e-90	2.44e-84	CXCR5;MIR4492;BCL9L
959	1	203054976	203055662	7	0.211644	0.0104915	20.1729	1.69e-90	2.94e-84	PPFIA4;MYOG
960	6	117802588	117802725	4	0.208309	0.0103343	20.157	2.33e-90	4.05e-84	DCBLD1;GOPC
961	22	45899303	45900216	3	0.21082	0.010464	20.1472	2.85e-90	4.94e-84	FBLN1
962	21	38580129	38580856	7	-0.215612	0.0107029	-20.1451	2.97e-90	5.15e-84	TTC3;DSCR9;VPS26C
963	2	25141901	25142391	8	0.214242	0.0106376	20.1401	3.28e-90	5.7e-84	ADCY3;DNAJC27
964	19	38876160	38877220	6	0.212141	0.0105366	20.1336	3.75e-90	6.5e-84	CATSPERG;PSMD8;SPRED3;FAM98C;GGN;RASGRP4
965	8	65499091	65500144	6	0.204793	0.0101768	20.1235	4.6e-90	7.98e-84	BHLHE22;BHLHE22-AS1;CYP7B1
966	3	77089518	77089765	3	0.208507	0.010364	20.1184	5.1e-90	8.84e-84	ROBO2
967	2	121223947	121224679	6	0.212628	0.0105777	20.1016	7.14e-90	1.24e-83	LINC01101
968	2	74735875	74736118	4	0.204802	0.0101892	20.1	7.39e-90	1.28e-83	TTC31;LBX2-AS1;TLX2;HTRA2;CCDC142;LBX2;PCGF1;DQX1;AUP1;LOXL3
969	5	176755199	176755449	3	-0.210375	0.0104674	-20.0982	7.65e-90	1.33e-83	NSD1;PRELID1;RGS14;RAB24;MXD3;LMAN2
970	20	1873682	1874527	4	0.212658	0.0105887	20.0834	1.03e-89	1.79e-83	SIRPA
971	17	42164433	42164500	3	0.210231	0.0104716	20.0763	1.19e-89	2.06e-83	G6PC3;LSM12;HDAC5
972	2	85637673	85637851	4	0.215921	0.0107578	20.0711	1.32e-89	2.29e-83	ELMOD3;SH2D6;CAPG
973	4	8073737	8074192	8	0.216732	0.0107985	20.0706	1.33e-89	2.32e-83	ABLIM2
974	17	29887049	29887767	3	0.208004	0.0103638	20.0702	1.34e-89	2.33e-83	RAB11FIP4;MIR4724;MIR193A;MIR4725;MIR365B
975	5	138634374	138634768	3	-0.211039	0.0105155	-20.0693	1.37e-89	2.37e-83	SNHG4;MATR3;SNORA74A
976	4	2275231	2275880	4	0.209886	0.0104634	20.059	1.68e-89	2.92e-83	MXD4;MIR4800;ZFYVE28
977	7	36320227	36321007	4	0.211961	0.0105687	20.0555	1.81e-89	3.13e-83	EEPD1
978	14	38725312	38725634	3	0.21649	0.0108008	20.0439	2.28e-89	3.96e-83	CLEC14A
979	7	100224015	100224557	3	0.214545	0.0107145	20.0239	3.41e-89	5.92e-83	FBXO24;PCOLCE;MOSPD3;PCOLCE-AS1;TFR2;ACTL6B
980	21	38362742	38363160	4	0.211808	0.0105822	20.0154	4.04e-89	7.01e-83	RIPPLY3;HLCS
981	17	48473505	48473785	4	-0.22095	0.0110405	-20.0127	4.27e-89	7.4e-83	EME1;ACSF2;MRPL27;LRRC59
982	6	31543300	31543638	6	-0.211333	0.0105679	-19.9976	5.78e-89	1e-82	NFKBIL1;LTA;TNF;LST1;ATP6V1G2-DDX39B;ATP6V1G2;LTB;NCR3
983	1	103574597	103574958	3	0.208361	0.0104207	19.9949	6.1e-89	1.06e-82	COL11A1
984	19	46119023	46120093	4	0.207072	0.0103586	19.9904	6.68e-89	1.16e-82	EML2-AS1;OPA3;GPR4;EML2;MIR330
985	17	45786010	45786737	5	0.21265	0.0106392	19.9874	7.08e-89	1.23e-82	KPNB1;TBKBP1;TBX21
986	5	168419258	168419433	3	0.211833	0.0105991	19.9861	7.28e-89	1.26e-82	SLIT3
987	17	4900256	4900451	4	0.20794	0.0104072	19.9804	8.15e-89	1.41e-82	KIF1C;SPAG7;CAMTA2;INCA1
988	16	67202963	67203406	3	0.215266	0.0107741	19.9799	8.24e-89	1.43e-82	PHAF1;FBXL8;HSF4;NOL3;E2F4;ELMO3;B3GNT9;TRADD;MATCAP1;EXOC3L1
989	2	161127261	161128446	11	0.216124	0.0108194	19.9757	8.96e-89	1.56e-82	ITGB6;RBMS1
990	12	54784747	54785043	3	0.206493	0.0103376	19.9749	9.1e-89	1.58e-82	GPR84;ZNF385A;ITGA5
991	9	139418405	139418998	6	-0.220951	0.0110637	-19.9709	9.87e-89	1.71e-82	NOTCH1;MIR4673;MIR4674
992	12	13132477	13133131	8	0.218175	0.0109249	19.9705	9.94e-89	1.72e-82	GPRC5D-AS1;HTR7P1;GPRC5D;HEBP1
993	1	3099804	3100343	5	0.207995	0.0104179	19.9652	1.1e-88	1.92e-82	PRDM16
994	2	157184137	157184978	9	0.216522	0.010846	19.9633	1.15e-88	1.99e-82	NR4A2
995	8	142309652	142310200	3	0.211598	0.0105997	19.9627	1.16e-88	2.02e-82
996	16	67918680	67918965	8	0.217088	0.0108757	19.9609	1.21e-88	2.09e-82	NUTF2;EDC4;NRN1L;PSKH1
997	10	72136363	72137020	5	0.204301	0.0102382	19.9547	1.36e-88	2.37e-82	EIF4EBP2;LRRC20
998	5	118690856	118691126	7	0.214066	0.0107283	19.9535	1.4e-88	2.43e-82	TNFAIP8
999	2	242749533	242749937	7	0.21292	0.010673	19.9494	1.52e-88	2.63e-82	GAL3ST2;NEU4
1000	7	29519323	29520118	6	0.214144	0.0107352	19.9478	1.57e-88	2.72e-82	CHN2
1001	3	186505240	186505713	4	-0.201676	0.0101145	-19.9394	1.85e-88	3.22e-82	EIF4A2;SNORD2;SNORA81;SNORA63;SNORA4;RFC4
1002	11	35676351	35676943	3	0.20593	0.0103287	19.9376	1.92e-88	3.33e-82	TRIM44
1003	12	133000497	133000830	3	0.21034	0.0105563	19.9255	2.45e-88	4.25e-82
1004	2	25390385	25390540	4	0.21104	0.0105921	19.9244	2.5e-88	4.34e-82	EFR3B;POMC
1005	21	45560663	45560984	4	-0.208004	0.0104434	-19.9173	2.88e-88	5e-82	PWP2;GATD3
1006	20	48626437	48627041	4	0.202671	0.0101837	19.9016	3.94e-88	6.85e-82	SNAI1
1007	17	77768387	77769230	4	0.213478	0.0107351	19.8859	5.39e-88	9.35e-82	CBX2;CBX8
1008	11	1989186	1989899	6	0.209858	0.0105575	19.8776	6.35e-88	1.1e-81	TNNT3;MRPL23;MRPL23-AS1;H19;MIR675
1009	12	122396633	122396687	3	0.206109	0.0103714	19.8727	7.01e-88	1.22e-81	CFAP251
1010	19	46996347	46996868	4	0.210376	0.0105886	19.8683	7.66e-88	1.33e-81	PNMA8A;PPP5D1P;PNMA8B
1011	3	49449964	49450678	6	-0.211344	0.0106381	-19.8668	7.89e-88	1.37e-81	TCTA;RHOA;AMT;NICN1
1012	12	52476017	52476217	3	0.210945	0.0106183	19.8663	7.97e-88	1.38e-81	NR4A1;ATG101
1013	5	145317340	145317425	3	0.206078	0.0103803	19.8527	1.04e-87	1.81e-81	SH3RF2
1014	15	101782807	101783037	3	-0.21565	0.0108655	-19.8473	1.16e-87	2.02e-81	CHSY1;SELENOS
1015	3	46506206	46506554	9	0.210959	0.0106313	19.8431	1.26e-87	2.19e-81	LTF
1016	15	93618028	93618136	3	-0.210839	0.0106256	-19.8425	1.28e-87	2.22e-81	RGMA
1017	12	111127937	111128247	5	0.209279	0.0105476	19.8415	1.31e-87	2.27e-81	HVCN1;PPP1CC
1018	2	242606289	242606531	3	0.211967	0.0106836	19.8404	1.33e-87	2.32e-81	ATG4B;THAP4;DTYMK
1019	6	100916916	100917871	8	0.214076	0.0107916	19.8374	1.42e-87	2.46e-81	SIM1
1020	14	104346905	104347395	3	-0.214968	0.0108381	-19.8345	1.5e-87	2.6e-81	PPP1R13B-DT
1021	7	26193032	26193607	3	0.209611	0.0105692	19.8323	1.57e-87	2.72e-81	NFE2L3
1022	11	829050	829616	3	0.217656	0.0109759	19.8304	1.63e-87	2.82e-81	RPLP2;SNORA52;PNPLA2;CRACR2B;CD151;TSPAN4;PIDD1;POLR2L
1023	12	7041426	7042162	3	-0.204911	0.0103338	-19.8292	1.67e-87	2.89e-81	LRRC23;ENO2;ATN1;C12orf57;PTPN6
1024	11	102401438	102401616	3	-0.209159	0.0105489	-19.8276	1.72e-87	2.99e-81	MMP7
1025	4	123747447	123747672	6	0.213279	0.0107598	19.8218	1.93e-87	3.35e-81	FGF2
1026	7	27253382	27254071	5	0.220097	0.011104	19.8214	1.95e-87	3.38e-81	HOXA11-AS;HOTTIP;EVX1;HOXA11;HOXA13
1027	11	1510644	1510747	3	0.212222	0.0107085	19.8181	2.08e-87	3.6e-81	BRSK2;MOB2
1028	11	3021854	3022200	3	-0.214429	0.0108251	-19.8085	2.51e-87	4.36e-81	NAP1L4;CARS1
1029	15	83954229	83955157	7	0.218968	0.0110546	19.8078	2.55e-87	4.43e-81	BNC1
1030	2	128293021	128293239	3	-0.210455	0.010627	-19.8038	2.76e-87	4.79e-81	MYO7B;IWS1
1031	9	136726359	136726942	4	0.207827	0.0104956	19.8013	2.9e-87	5.04e-81	VAV2
1032	5	176797512	176797920	3	0.212716	0.0107432	19.8	2.97e-87	5.16e-81	RGS14;SLC34A1;LMAN2;PFN3
1033	18	19476805	19477059	5	0.217424	0.0109817	19.7988	3.05e-87	5.29e-81	MIB1
1034	15	40674878	40674889	3	0.212938	0.0107588	19.7921	3.49e-87	6.05e-81	PHGR1;DISP2;KNSTRN;IVD
1035	14	86089794	86090320	3	-0.209175	0.0105701	-19.7893	3.68e-87	6.39e-81	FLRT2
1036	11	45927645	45928166	4	-0.213019	0.0107656	-19.787	3.85e-87	6.69e-81	CRY2;MAPK8IP1;LARGE2;C11orf94;PEX16;PHF21A
1037	1	26645093	26645487	5	-0.208317	0.0105316	-19.7801	4.42e-87	7.67e-81	CD52;UBXN11;CRYBG2
1038	11	63870619	63871823	7	0.207575	0.010505	19.7596	6.64e-87	1.15e-80	FLRT1;MACROD1
1039	19	40872142	40872727	3	0.215945	0.01093	19.7571	6.97e-87	1.21e-80	PLD3;C19orf47;HIPK4;PRX
1040	11	118763674	118763901	5	-0.20723	0.0104932	-19.749	8.18e-87	1.42e-80	CXCR5;MIR4492;BCL9L
1041	10	102494880	102495660	3	0.201852	0.0102216	19.7477	8.4e-87	1.46e-80	PAX2
1042	3	52869083	52869808	8	0.211817	0.0107288	19.7429	9.23e-87	1.6e-80	ITIH3;ITIH4;MUSTN1;STIMATE-MUSTN1;STIMATE
1043	12	27167667	27167812	3	-0.210749	0.0106791	-19.7348	1.08e-86	1.88e-80	MED21;TM7SF3
1044	16	67428155	67428898	5	0.207589	0.010521	19.7309	1.17e-86	2.03e-80	LRRC36;TPPP3;ZDHHC1
1045	4	34272052	34272461	3	-0.215046	0.0109024	-19.7246	1.33e-86	2.3e-80
1046	14	74317981	74318277	5	-0.217549	0.0110313	-19.7211	1.42e-86	2.47e-80	PTGR2;ZNF410
1047	16	85669462	85669875	4	-0.211421	0.010721	-19.7202	1.45e-86	2.51e-80	GSE1
1048	16	30379391	30380794	6	-0.203928	0.0103464	-19.71	1.77e-86	3.07e-80	MYL11;ZNF48;CD2BP2;TBC1D10B;SEPTIN1
1049	2	241395181	241396757	9	0.211761	0.0107467	19.7048	1.96e-86	3.4e-80	GPC1;MIR149;GPC1-AS1;ANKMY1
1050	1	16346299	16346434	3	0.203613	0.0103367	19.698	2.24e-86	3.89e-80	SRARP;CLCNKA;CLCNKB;HSPB7
1051	2	101494518	101494880	3	-0.213573	0.0108489	-19.6861	2.84e-86	4.93e-80	NPAS2
1052	14	105398077	105398575	5	0.21267	0.010809	19.6752	3.51e-86	6.1e-80	PLD4;AHNAK2
1053	10	88628066	88628344	3	0.205001	0.0104194	19.675	3.53e-86	6.13e-80	BMPR1A
1054	19	31842873	31843396	3	0.210305	0.0106944	19.6649	4.31e-86	7.47e-80	TSHZ3
1055	1	51888241	51888961	6	0.213185	0.0108442	19.6588	4.86e-86	8.44e-80	EPS15
1056	6	33246895	33247425	9	-0.205335	0.0104463	-19.6562	5.12e-86	8.88e-80	HCG25;RPS18;B3GALT4;PFDN6;VPS52;WDR46;RGL2;TAPBP
1057	3	46778871	46779226	3	-0.213967	0.0108874	-19.6528	5.47e-86	9.49e-80	TMIE;PRSS50;PRSS46P;PRSS45P
1058	16	27228679	27229033	3	0.217227	0.0110537	19.6519	5.56e-86	9.66e-80	KDM8;NSMCE1
1059	15	101690179	101690228	4	0.209282	0.0106497	19.6513	5.63e-86	9.77e-80	CHSY1
1060	1	199717229	199717464	3	0.216663	0.0110254	19.6513	5.64e-86	9.79e-80
1061	3	50365884	50366251	3	-0.212584	0.0108198	-19.6476	6.06e-86	1.05e-79	CYB561D2;HYAL3;NAA80;HYAL1;HYAL2;TUSC2;RASSF1;ZMYND10;NPRL2;TMEM115
1062	2	241501026	241501342	4	-0.208399	0.0106094	-19.6428	6.66e-86	1.16e-79	DUSP28;RNPEPL1;CAPN10;ANKMY1
1063	6	21667407	21668049	3	0.210104	0.0106992	19.6373	7.42e-86	1.29e-79	CASC15
1064	11	68610381	68611016	5	0.21439	0.0109225	19.6283	8.87e-86	1.54e-79	CPT1A
1065	19	18830538	18830892	5	0.215323	0.0109704	19.6276	8.98e-86	1.56e-79	CRTC1
1066	22	26875404	26876075	11	-0.216433	0.011028	-19.6258	9.31e-86	1.62e-79	SRRD;HPS4;TFIP11
1067	3	169384034	169384681	5	0.207678	0.0105844	19.6211	1.02e-85	1.77e-79	MECOM
1068	16	86108155	86109290	4	0.212892	0.0108532	19.6156	1.14e-85	1.97e-79
1069	1	234763934	234764068	3	-0.210658	0.0107433	-19.6083	1.31e-85	2.28e-79	LINC00184;IRF2BP2
1070	16	88564112	88565080	5	0.206494	0.0105354	19.6	1.55e-85	2.69e-79	ZFPM1;MIR5189
1071	1	200993200	200993709	3	0.206247	0.0105267	19.5928	1.78e-85	3.09e-79	KIF21B;CACNA1S
1072	9	116840435	116841141	4	-0.213434	0.0108945	-19.5909	1.85e-85	3.21e-79	ZNF618;AMBP;KIF12
1073	12	49213081	49213370	3	0.210788	0.0107622	19.586	2.04e-85	3.53e-79	CACNB3;DDX23
1074	17	48348059	48348141	3	0.213324	0.0108926	19.5844	2.1e-85	3.64e-79	TMEM92
1075	12	66221667	66221950	3	0.211627	0.0108084	19.5799	2.29e-85	3.98e-79	HMGA2;RPSAP52
1076	7	21985884	21986086	3	0.209553	0.0107083	19.5693	2.83e-85	4.91e-79	CDCA7L
1077	14	75423089	75423402	4	0.209328	0.0107013	19.561	3.32e-85	5.77e-79	PGF
1078	11	65352168	65353092	4	0.210645	0.0107707	19.5573	3.57e-85	6.2e-79	ZNRD2;FAM89B;EHBP1L1;LTBP3;ZNRD2-DT;KCNK7;MAP3K11
1079	11	119188468	119189121	3	0.204776	0.0104754	19.5484	4.26e-85	7.39e-79	CBL;RNF26;MCAM;MFRP
1080	16	21665138	21665238	3	-0.20594	0.0105375	-19.5435	4.68e-85	8.13e-79	METTL9;OTOA;IGSF6
1081	14	101290556	101291288	8	0.209206	0.0107048	19.5431	4.72e-85	8.19e-79	MIR2392;MEG3;MIR770
1082	5	140868644	140868686	3	0.210278	0.0107603	19.5421	4.81e-85	8.35e-79	PCDHGA1;PCDHGA2;PCDHGA3;PCDHGB1;PCDHGA4;PCDHGB2;PCDHGA5;PCDHGB3;PCDHGA6;PCDHGA7;PCDHGB4;PCDHGA8;PCDHGB5;PCDHGA9;PCDHGB6;PCDHGA10;PCDHGB7;PCDHGA11;PCDHGA12;PCDHGC3;PCDHGC4;PCDHGC5;DIAPH1
1083	20	822499	823182	3	0.210683	0.0107814	19.5413	4.89e-85	8.49e-79	FAM110A
1084	17	7461775	7462249	6	-0.219756	0.0112474	-19.5384	5.17e-85	8.98e-79	TNFSF12;TNFSF12-TNFSF13;TNFSF13;SENP3;SENP3-EIF4A1;SNORA48;SNORD10;SNORA67;CD68;MPDU1;SOX15
1085	16	85464599	85465191	4	0.210715	0.0107859	19.5361	5.42e-85	9.4e-79
1086	1	33787072	33787229	3	-0.211645	0.0108397	-19.5251	6.72e-85	1.17e-78	ZNF362;A3GALT2;PHC2;MIR3605
1087	1	9932287	9932825	3	0.212022	0.0108619	19.5199	7.44e-85	1.29e-78	CTNNBIP1
1088	20	36151120	36151338	3	0.208233	0.0106747	19.5071	9.55e-85	1.66e-78	NNAT;BLCAP
1089	5	1099592	1100544	6	0.20988	0.0107616	19.5027	1.04e-84	1.81e-78	SLC12A7
1090	12	49484932	49485151	4	0.215148	0.0110347	19.4974	1.15e-84	2e-78	RHEBL1;DHH;LMBR1L
1091	4	2363117	2363153	3	0.207501	0.0106432	19.4961	1.19e-84	2.06e-78	ZFYVE28
1092	6	32039841	32039999	4	0.210725	0.0108111	19.4915	1.3e-84	2.25e-78	TNXB;ATF6B
1093	15	65667358	65667684	4	0.206761	0.0106085	19.4901	1.33e-84	2.31e-78	IGDCC3;IGDCC4
1094	6	33179469	33180629	14	0.213116	0.0109349	19.4896	1.35e-84	2.33e-78	SLC39A7;HSD17B8;MIR219A1;RING1;COL11A2;RXRB
1095	11	44959932	44960033	3	0.206321	0.0105877	19.4869	1.42e-84	2.46e-78	TSPAN18;TP53I11
1096	5	76115974	76116535	4	0.211296	0.010844	19.4851	1.47e-84	2.55e-78	F2RL1;S100Z
1097	1	12656232	12656375	3	0.200309	0.0102841	19.4774	1.71e-84	2.96e-78	DHRS3
1098	10	32218901	32219402	3	-0.206467	0.0106048	-19.4692	2e-84	3.48e-78	ARHGAP12
1099	13	114103452	114103713	6	-0.208297	0.0107078	-19.4529	2.76e-84	4.78e-78	ADPRHL1;DCUN1D2
1100	3	172241008	172241271	3	-0.211682	0.0108867	-19.444	3.27e-84	5.68e-78	TNFSF10
1101	19	54604098	54604200	4	-0.210628	0.0108366	-19.4366	3.78e-84	6.57e-78	NDUFA3;PRPF31;TARM1;OSCAR;TFPT
1102	2	241975971	241976658	5	0.192634	0.0099119	19.4346	3.93e-84	6.82e-78	SNED1
1103	3	71293694	71294237	3	0.211701	0.0108962	19.4289	4.4e-84	7.64e-78	FOXP1
1104	1	153581655	153581946	5	0.20982	0.0108017	19.4248	4.76e-84	8.27e-78	S100A1;CHTOP;S100A16;S100A14;S100A13
1105	12	89748726	89749142	9	0.213639	0.0109994	19.4227	4.96e-84	8.6e-78	DUSP6
1106	1	31423023	31423283	4	-0.21042	0.0108356	-19.4194	5.29e-84	9.19e-78	PUM1;SNORD103A;SNORD103C
1107	17	73149094	73149496	3	0.205203	0.0105675	19.4183	5.4e-84	9.38e-78	ARMC7;NT5C;JPT1;SUMO2
1108	3	129275971	129276614	5	0.205382	0.0105774	19.417	5.54e-84	9.62e-78	RHO;H1-8;PLXND1
1109	14	95240500	95240892	3	0.208935	0.0107611	19.4158	5.68e-84	9.85e-78	GSC
1110	14	52066642	52067152	5	0.220215	0.0113427	19.4146	5.81e-84	1.01e-77	FRMD6;FRMD6-AS2
1111	3	169378675	169379266	7	0.220408	0.011353	19.4141	5.87e-84	1.02e-77	MECOM
1112	8	29732519	29732714	6	0.212931	0.010977	19.3979	8.04e-84	1.4e-77
1113	14	73209128	73209594	3	0.209673	0.0108152	19.3869	9.96e-84	1.73e-77	DPF3
1114	15	37398943	37399118	3	0.206042	0.0106284	19.386	1.01e-83	1.76e-77	MEIS2
1115	11	94500612	94501068	5	0.211921	0.010934	19.3819	1.1e-83	1.9e-77	AMOTL1
1116	19	51858098	51858276	5	0.207337	0.0107067	19.3651	1.52e-83	2.64e-77	IGLON5;VSIG10L;ETFB;CLDND2;NKG7;LIM2
1117	4	186989523	186990425	6	-0.207515	0.0107162	-19.3647	1.53e-83	2.66e-77	TLR3
1118	19	16254282	16254516	5	-0.211254	0.0109107	-19.362	1.61e-83	2.8e-77	RAB8A;HSH2D;CIB3
1119	5	169739625	169739831	3	-0.207345	0.010709	-19.3616	1.63e-83	2.82e-77	LINC01366;LCP2
1120	4	47840530	47840733	3	0.205627	0.0106206	19.3612	1.64e-83	2.85e-77	CORIN;NFXL1
1121	12	49782966	49783222	5	0.209352	0.0108173	19.3535	1.9e-83	3.3e-77	SPATS2;LOC100335030
1122	12	97300429	97300582	3	-0.208844	0.0107957	-19.3451	2.24e-83	3.89e-77	NEDD1
1123	13	23499838	23500367	4	0.211571	0.0109381	19.3426	2.35e-83	4.08e-77	BASP1P1
1124	14	54686184	54686833	7	0.210125	0.0108652	19.3392	2.51e-83	4.36e-77
1125	19	17972675	17973311	4	-0.206327	0.0106696	-19.3379	2.58e-83	4.47e-77	RPL18A;SNORA68;SLC5A5;JAK3
1126	14	69095057	69095679	7	0.209152	0.010825	19.3213	3.56e-83	6.17e-77	RAD51B
1127	16	57521018	57521527	4	0.207691	0.010752	19.3165	3.9e-83	6.78e-77	COQ9;POLR2C;DOK4;CCDC102A
1128	1	116213278	116213676	3	-0.210758	0.0109186	-19.3027	5.09e-83	8.84e-77	VANGL1;CASQ2
1129	1	3387913	3388196	4	0.206554	0.0107022	19.3001	5.36e-83	9.31e-77	ARHGEF16;MEGF6
1130	5	149624994	149625244	5	0.212019	0.010988	19.2954	5.87e-83	1.02e-76	CAMK2A
1131	6	32115979	32117281	22	0.154164	0.0079943	19.2843	7.28e-83	1.26e-76	PPT2;PPT2-EGFL8;EGFL8;RNF5;ATF6B;FKBPL;PRRT1;LOC100507547;AGPAT1
1132	15	41063929	41063963	3	0.208133	0.0107932	19.2838	7.35e-83	1.28e-76	GCHFR;C15orf62;RMDN3;DNAJC17
1133	16	11375073	11375366	5	0.208883	0.0108328	19.2824	7.54e-83	1.31e-76	RMI2;SOCS1;TNP2;PRM3;PRM2;PRM1
1134	8	37658571	37659174	3	0.207684	0.0107709	19.2819	7.62e-83	1.32e-76	PLPBP;ADGRA2
1135	10	123922311	123922620	4	0.215632	0.0111835	19.2813	7.71e-83	1.34e-76	TACC2
1136	13	37494802	37495343	4	0.208529	0.0108195	19.2734	8.98e-83	1.56e-76	SMAD9;ALG5
1137	7	33080496	33080719	5	-0.207872	0.0107877	-19.2693	9.73e-83	1.69e-76	AVL9;NT5C3A
1138	3	48516426	48517026	3	0.208562	0.0108312	19.2558	1.26e-82	2.19e-76	ATRIP;TREX1;SHISA5
1139	16	88590325	88590467	5	0.216338	0.0112361	19.2538	1.31e-82	2.28e-76	ZFPM1
1140	8	27695604	27695695	4	-0.214899	0.0111622	-19.2523	1.35e-82	2.34e-76	ESCO2;PBK
1141	5	37834999	37836667	18	0.211336	0.0109778	19.2512	1.38e-82	2.39e-76	GDNF-AS1;GDNF
1142	16	57832000	57832230	5	0.216452	0.0112449	19.249	1.44e-82	2.5e-76	LOC388282;KIFC3
1143	13	28553550	28553805	4	0.210855	0.0109566	19.2446	1.57e-82	2.72e-76	CDX2;URAD;FLT3
1144	11	128556341	128556580	4	0.209761	0.0109014	19.2417	1.66e-82	2.88e-76	FLI1;SENCR
1145	3	49947793	49948429	5	0.219735	0.0114208	19.2399	1.72e-82	2.98e-76	RBM6;MST1R;MON1A
1146	8	49340641	49341022	3	0.207343	0.0107809	19.2324	1.98e-82	3.44e-76
1147	3	85010606	85011052	3	0.209313	0.0108834	19.2323	1.99e-82	3.45e-76	CADM2
1148	6	90276665	90276833	5	0.20884	0.0108589	19.2321	1.99e-82	3.46e-76	ANKRD6;LYRM2
1149	6	1603532	1604212	6	0.217119	0.0112917	19.2281	2.15e-82	3.74e-76	FOXC1;GMDS
1150	7	114053894	114054063	4	0.206953	0.010764	19.2264	2.22e-82	3.86e-76	FOXP2
1151	16	53967656	53967938	3	-0.217488	0.0113148	-19.2215	2.45e-82	4.25e-76	FTO
1152	6	3893168	3893648	5	0.211001	0.0109785	19.2195	2.54e-82	4.41e-76
1153	6	13014871	13015221	5	0.20772	0.0108101	19.2155	2.75e-82	4.77e-76	PHACTR1
1154	9	16310537	16311127	4	0.206115	0.0107283	19.2123	2.92e-82	5.07e-76
1155	1	32224784	32225203	4	0.209986	0.0109316	19.2092	3.1e-82	5.38e-76	ADGRB2;MIR4254
1156	1	100434874	100435258	5	-0.212838	0.0110807	-19.208	3.17e-82	5.51e-76	SLC35A3
1157	6	169273530	169274118	4	0.210431	0.0109556	19.2077	3.19e-82	5.54e-76
1158	12	32260527	32261182	4	0.203635	0.0106022	19.2068	3.24e-82	5.63e-76	BICD1
1159	1	33337112	33337583	4	0.204645	0.0106552	19.206	3.29e-82	5.72e-76	S100PBP;HPCA;FNDC5;TMEM54
1160	11	27492738	27493080	3	0.208725	0.0108692	19.2033	3.47e-82	6.03e-76	LGR4;LIN7C
1161	5	72678202	72678459	3	0.209606	0.010917	19.2	3.7e-82	6.43e-76
1162	1	6328437	6328955	5	0.213675	0.011135	19.1894	4.54e-82	7.87e-76	HES3;GPR153;ACOT7
1163	19	49658797	49659299	4	0.208244	0.010859	19.1772	5.74e-82	9.97e-76	PPFIA3;TRPM4;HRC
1164	5	157099032	157099197	3	0.208052	0.010852	19.1717	6.38e-82	1.11e-75	C5orf52;SOX30
1165	7	4748942	4749206	3	0.212117	0.0110686	19.1638	7.42e-82	1.29e-75	FOXK1
1166	17	9082735	9082934	3	0.204873	0.0106913	19.1626	7.59e-82	1.32e-75	NTN1
1167	7	29605624	29606349	5	0.212752	0.0111062	19.1562	8.59e-82	1.49e-75	PRR15
1168	11	86209254	86209638	5	0.211797	0.0110571	19.1548	8.82e-82	1.53e-75	ME3
1169	17	62097918	62097953	3	-0.208401	0.0108805	-19.1536	9.03e-82	1.57e-75	PRR29;ICAM2;ERN1
1170	7	44662296	44662793	3	-0.206549	0.0107856	-19.1505	9.58e-82	1.66e-75	OGDH
1171	20	62220893	62221387	3	-0.215103	0.0112326	-19.1499	9.69e-82	1.68e-75	HELZ2;GMEB2
1172	8	42064673	42065274	5	0.184192	0.00961915	19.1485	9.97e-82	1.73e-75	PLAT
1173	10	134462770	134462849	3	0.208281	0.0108875	19.1303	1.41e-81	2.45e-75	INPP5A
1174	2	220361063	220361467	3	0.205443	0.0107395	19.1297	1.43e-81	2.48e-75	SPEG;GMPPA;ASIC4
1175	3	45209187	45209249	3	0.208142	0.0108834	19.1247	1.57e-81	2.73e-75	CDCP1
1176	1	2984218	2984445	4	0.204941	0.0107189	19.1195	1.74e-81	3.01e-75	PRDM16;PRDM16-DT
1177	16	49902025	49902436	4	0.205536	0.0107526	19.115	1.89e-81	3.29e-75	ZNF423
1178	16	85497585	85498042	3	0.208488	0.0109072	19.1146	1.91e-81	3.31e-75
1179	14	99712966	99713787	3	0.214369	0.011221	19.1043	2.33e-81	4.04e-75	BCL11B
1180	4	961024	961143	3	0.210351	0.0110113	19.1031	2.38e-81	4.13e-75	TMEM175;IDUA;DGKQ;SLC26A1
1181	20	35168979	35169609	6	0.208728	0.0109283	19.0997	2.54e-81	4.4e-75	DLGAP4;MYL9
1182	3	120170383	120170474	3	0.215523	0.0112907	19.0886	3.14e-81	5.46e-75	FSTL1
1183	7	156812806	156813602	7	0.20799	0.0109107	19.0629	5.14e-81	8.91e-75	MNX1-AS1;MNX1
1184	2	46523319	46523574	3	0.212041	0.0111247	19.0603	5.39e-81	9.36e-75	EPAS1
1185	8	101426881	101427563	4	0.215837	0.0113294	19.0511	6.43e-81	1.12e-74
1186	3	158390671	158390821	4	-0.209311	0.0109969	-19.0336	8.98e-81	1.56e-74	GFM1;LXN;RARRES1
1187	5	179779115	179779237	4	0.205531	0.0108005	19.0298	9.67e-81	1.68e-74	GFPT2
1188	2	45166884	45167549	3	0.209573	0.0110153	19.0257	1.05e-80	1.81e-74	SIX3
1189	16	11834960	11835562	4	-0.203126	0.0106783	-19.0223	1.11e-80	1.93e-74	TXNDC11;ZC3H7A
1190	19	11472110	11473353	7	0.194315	0.0102158	19.0211	1.14e-80	1.98e-74	CCDC159;PLPPR2;SWSAP1;RAB3D;TMEM205;EPOR;RGL3
1191	11	8832111	8832272	3	0.205731	0.0108161	19.0209	1.15e-80	1.99e-74	DENND2B
1192	22	45897773	45897933	3	0.207153	0.0108912	19.0201	1.16e-80	2.02e-74	FBLN1
1193	1	236559595	236559675	3	0.203844	0.0107247	19.007	1.49e-80	2.59e-74	EDARADD
1194	19	1650394	1650452	3	0.209888	0.0110449	19.0031	1.61e-80	2.79e-74	TCF3
1195	5	132083691	132084068	3	0.213701	0.0112522	18.992	1.99e-80	3.45e-74	CCNI2;KIF3A;SEPTIN8
1196	11	2922812	2922852	4	0.2129	0.0112112	18.9899	2.07e-80	3.59e-74	KCNQ1DN;SLC22A18;CDKN1C;SLC22A18AS;PHLDA2
1197	17	76932248	76932332	3	0.214789	0.011312	18.9877	2.16e-80	3.74e-74	TIMP2
1198	22	50752712	50753068	4	0.209958	0.0110603	18.983	2.36e-80	4.09e-74	PPP6R2;PLXNB2;DENND6B
1199	11	62314820	62315320	4	0.208178	0.01097	18.9771	2.64e-80	4.58e-74	AHNAK;EEF1G;TUT1
1200	1	214152709	214153294	5	0.203684	0.0107339	18.9758	2.7e-80	4.69e-74	PROX1
1201	15	37190548	37190927	4	0.219094	0.0115512	18.9672	3.18e-80	5.52e-74	LOC145845;MEIS2
1202	9	132354258	132354594	3	0.203745	0.0107486	18.9554	3.99e-80	6.92e-74	C9orf50
1203	2	231191876	231192294	6	-0.21231	0.0112011	-18.9544	4.06e-80	7.05e-74	SP140;SP140L
1204	12	125223502	125223866	5	0.218336	0.0115196	18.9533	4.15e-80	7.19e-74
1205	6	32078398	32078574	5	-0.204438	0.0107875	-18.9514	4.3e-80	7.46e-74	TNXB;ATF6B;FKBPL
1206	12	58022029	58022620	4	0.21198	0.0111864	18.9497	4.44e-80	7.7e-74	PIP4K2C;DTX3;ARHGEF25;SLC26A10P;B4GALNT1
1207	11	68782049	68782211	4	0.204603	0.0107973	18.9495	4.46e-80	7.73e-74	MRGPRF
1208	12	3361725	3361996	3	0.209404	0.0110538	18.9441	4.94e-80	8.57e-74	TSPAN9
1209	11	125037226	125037348	3	0.205072	0.0108276	18.9397	5.37e-80	9.32e-74	PKNOX2
1210	11	2162341	2162582	13	0.200247	0.0105755	18.935	5.87e-80	1.02e-73	IGF2-AS;INS-IGF2;IGF2;MIR483;INS;TH
1211	1	19971984	19972300	4	0.209425	0.0110651	18.9267	6.88e-80	1.19e-73	MICOS10;MICOS10-NBL1;NBL1;HTR6
1212	7	2647333	2648372	9	0.208067	0.0109988	18.9172	8.23e-80	1.43e-73	IQCE;TTYH3
1213	2	11533830	11533970	4	0.206891	0.0109408	18.9099	9.45e-80	1.64e-73	LINC00570
1214	22	50720468	50721626	6	-0.208773	0.0110457	-18.9009	1.12e-79	1.95e-73	MAPK12;MAPK11;PLXNB2;DENND6B
1215	8	28928948	28929242	4	0.210491	0.0111411	18.8933	1.3e-79	2.25e-73	HMBOX1;KIF13B
1216	1	55267125	55267293	6	-0.212423	0.0112434	-18.8931	1.3e-79	2.26e-73	LEXM;TTC22
1217	5	176449406	176449439	3	-0.206055	0.0109072	-18.8916	1.34e-79	2.32e-73	ZNF346;UIMC1
1218	11	46940434	46940613	4	0.200347	0.0106054	18.8912	1.35e-79	2.34e-73	CSTPP1;LRP4
1219	3	149966336	149966904	3	0.20753	0.0109901	18.8833	1.56e-79	2.71e-73
1220	12	75874499	75874793	3	-0.208898	0.0110629	-18.8828	1.58e-79	2.74e-73	GLIPR1;KRR1
1221	1	156338775	156338826	4	-0.205168	0.0108668	-18.8803	1.66e-79	2.87e-73	TSACC;RHBG
1222	19	4531638	4531961	4	-0.204529	0.0108345	-18.8775	1.75e-79	3.03e-73	HDGFL2;PLIN4;PLIN5;LRG1;SEMA6B
1223	6	32908466	32909003	9	-0.208238	0.0110349	-18.8709	1.98e-79	3.44e-73	BRD2;HLA-DMB;HLA-DMA
1224	3	72621886	72622030	3	0.208711	0.0110673	18.8584	2.51e-79	4.35e-73
1225	4	174452159	174453287	10	0.21253	0.0112711	18.8562	2.61e-79	4.53e-73	HAND2-AS1;HAND2
1226	2	947515	947634	3	0.207756	0.0110231	18.8473	3.09e-79	5.37e-73	SNTG2
1227	14	105995755	105996513	3	0.215308	0.0114249	18.8455	3.2e-79	5.55e-73	TMEM121
1228	1	2335500	2336398	6	0.212848	0.011295	18.8445	3.26e-79	5.66e-73	RER1;MORN1;PEX10
1229	7	138483046	138483314	4	0.212569	0.0112878	18.8318	4.15e-79	7.2e-73	TMEM213;ATP6V0A4
1230	13	113410966	113411200	4	0.2075	0.0110209	18.8278	4.47e-79	7.75e-73	ATP11A
1231	10	112260509	112261195	3	0.207466	0.0110212	18.8243	4.77e-79	8.28e-73	DUSP5
1232	2	220196530	220196755	3	0.20544	0.010927	18.8011	7.39e-79	1.28e-72	PTPRN;RESP18
1233	13	28544471	28545532	11	0.209747	0.0111619	18.7913	8.89e-79	1.54e-72	ATP5F1EP2;CDX2;URAD
1234	10	134593236	134593418	3	0.205466	0.0109341	18.7913	8.89e-79	1.54e-72	INPP5A;NKX6-2;CFAP46
1235	4	16039689	16039886	3	0.206777	0.0110068	18.7863	9.78e-79	1.7e-72	PROM1
1236	13	100343915	100344193	3	0.208845	0.01112	18.781	1.08e-78	1.87e-72	CLYBL
1237	14	24801794	24802150	3	0.204782	0.0109043	18.78	1.1e-78	1.91e-72	NOP9;LTB4R2;LTB4R;CIDEB;ADCY4;RIPK3
1238	7	87848143	87848358	4	-0.190704	0.010156	-18.7775	1.15e-78	2e-72	ADAM22;SRI
1239	19	4679182	4679533	4	0.216481	0.0115337	18.7694	1.34e-78	2.33e-72	TNFAIP8L1;DPP9-AS1;MYDGF;DPP9
1240	5	42943857	42944494	4	0.207482	0.0110563	18.766	1.43e-78	2.49e-72
1241	12	53297987	53298888	6	0.214768	0.0114451	18.7651	1.46e-78	2.53e-72	KRT8
1242	2	45159145	45159504	4	0.204633	0.0109092	18.7578	1.67e-78	2.9e-72	SIX3
1243	9	134305261	134305483	3	-0.203928	0.0108736	-18.7545	1.78e-78	3.09e-72	PRRC2B
1244	18	24130839	24131604	5	0.207603	0.0110758	18.7439	2.17e-78	3.77e-72	KCTD1
1245	16	73097903	73098934	5	0.201853	0.0107708	18.7407	2.31e-78	4e-72	HCCAT5;ZFHX3
1246	6	35265308	35265411	4	-0.20792	0.0111056	-18.7222	3.27e-78	5.67e-72	ZNF76;DEF6
1247	6	43612627	43612764	4	0.207617	0.011106	18.6941	5.52e-78	9.59e-72	POLH;MAD2L1BP;RSPH9;GTPBP2;MRPS18A
1248	20	31168809	31169564	3	0.207217	0.0110905	18.6842	6.65e-78	1.15e-71	NOL4L-DT;NOL4L
1249	9	14346276	14346834	3	0.204775	0.0109625	18.6795	7.27e-78	1.26e-71	NFIB
1250	7	2148808	2149259	3	0.205649	0.0110161	18.6681	9e-78	1.56e-71	MAD1L1
1251	22	20103541	20104075	3	-0.203972	0.010927	-18.6667	9.23e-78	1.6e-71	DGCR8;MIR1306;RANBP1;ZDHHC8;TRMT2A
1252	15	44750857	44750869	3	-0.212459	0.0113829	-18.6648	9.58e-78	1.66e-71	CTDSPL2
1253	12	3281520	3281658	3	0.210053	0.0112543	18.6642	9.67e-78	1.68e-71	TSPAN9
1254	22	45704550	45705034	6	0.207327	0.0111156	18.6519	1.22e-77	2.12e-71	UPK3A;FAM118A
1255	10	129845509	129845739	5	0.212699	0.0114086	18.6437	1.42e-77	2.47e-71	PTPRE
1256	19	39303698	39304002	6	-0.212356	0.0113943	-18.637	1.61e-77	2.79e-71	LGALS7B;LGALS4;ECH1;HNRNPL
1257	11	15959602	15960015	5	0.212248	0.0113915	18.6321	1.76e-77	3.06e-71	SOX6
1258	5	159894868	159895267	5	-0.212291	0.0113997	-18.6225	2.11e-77	3.67e-71	MIR3142;MIR146A
1259	10	79073057	79073497	3	-0.214967	0.0115487	-18.614	2.48e-77	4.3e-71	KCNMA1
1260	4	185671960	185672248	3	0.207562	0.0111565	18.6046	2.95e-77	5.12e-71	CENPU;ACSL1
1261	16	90086600	90087125	5	0.214287	0.0115189	18.6031	3.03e-77	5.26e-71	AFG3L1P;GAS8;DBNDD1;GAS8-AS1;URAHP
1262	16	14280183	14280709	8	0.210282	0.0113066	18.5982	3.32e-77	5.77e-71	MRTFB
1263	4	154178264	154178415	3	0.208843	0.0112327	18.5924	3.7e-77	6.43e-71	TRIM2
1264	11	65153760	65153860	5	-0.210725	0.0113346	-18.5913	3.78e-77	6.56e-71	TIGD3;FRMD8;SLC25A45
1265	17	79800768	79800926	4	-0.208382	0.0112092	-18.5903	3.85e-77	6.69e-71	GCGR;MCRIP1;PPP1R27;P4HB;ARHGDIA
1266	11	5710737	5711068	3	-0.211171	0.0113612	-18.587	4.09e-77	7.1e-71	TRIM22;TRIM5
1267	3	49459591	49460162	9	0.211488	0.0113795	18.585	4.25e-77	7.38e-71	TCTA;RHOA;AMT;NICN1
1268	10	124319791	124320144	4	-0.206197	0.0110969	-18.5814	4.54e-77	7.89e-71	DMBT1
1269	7	25018440	25018595	4	0.20815	0.0112064	18.5742	5.2e-77	9.03e-71	OSBPL3
1270	1	26485229	26485402	3	0.210321	0.0113234	18.5739	5.22e-77	9.06e-71	FAM110D;ZNF593;CNKSR1
1271	16	66587144	66587269	3	-0.204362	0.0110068	-18.5669	5.95e-77	1.03e-70	CKLF;CKLF-CMTM1;CMTM1;CMTM2;TK2
1272	9	139871777	139872161	4	0.205662	0.0110782	18.5646	6.22e-77	1.08e-70	LCN12;PTGDS;LCNL1;PAXX;CLIC3;ABCA2
1273	3	62361923	62362660	3	0.20655	0.0111344	18.5507	8.05e-77	1.4e-70	FEZF2;CADPS
1274	3	138666719	138666885	3	0.204849	0.0110444	18.5478	8.49e-77	1.47e-70	FOXL2NB;FOXL2
1275	1	22968992	22969340	3	-0.206431	0.0111303	-18.5469	8.65e-77	1.5e-70	C1QA;C1QC;C1QB
1276	19	5851465	5851616	5	-0.204187	0.011014	-18.5388	1e-76	1.74e-70	NRTN;FUT6;FUT3;FUT5
1277	5	43044573	43045001	5	0.214902	0.0115968	18.5311	1.16e-76	2.01e-70	ANXA2R-AS1;LOC100506639;ANXA2R-OT1;ANXA2R;LOC100132356
1278	1	183154981	183155644	10	0.203361	0.0109761	18.5276	1.24e-76	2.15e-70	LAMC2
1279	19	30206815	30207352	4	-0.204865	0.0110677	-18.5102	1.71e-76	2.96e-70	C19orf12
1280	2	85363190	85363556	3	0.204066	0.011025	18.5094	1.74e-76	3.01e-70	TCF7L1
1281	14	61124922	61125920	6	0.20769	0.0112235	18.5049	1.89e-76	3.27e-70	SIX1
1282	20	56725871	56726093	7	0.208917	0.0112909	18.5031	1.95e-76	3.38e-70	C20orf85
1283	7	30590817	30590926	3	-0.205556	0.0111147	-18.4941	2.3e-76	4e-70	GARS1-DT
1284	1	31845904	31846089	6	0.210498	0.0113828	18.4926	2.37e-76	4.11e-70	ZCCHC17;FABP3
1285	11	116699356	116700556	8	0.202309	0.0109411	18.4908	2.45e-76	4.25e-70	APOC3;APOA4;APOA1;SIK3
1286	4	671489	671550	3	-0.207163	0.011206	-18.4867	2.64e-76	4.58e-70	PDE6B;MYL5;PCGF3;ATP5ME;SLC49A3
1287	19	13974894	13975186	3	0.200689	0.0108568	18.485	2.72e-76	4.73e-70	MIR181C;MIR181D;NANOS3;MIR23AHG;BRME1
1288	4	155661691	155662795	9	0.207618	0.0112353	18.479	3.05e-76	5.29e-70	LRAT
1289	5	64330880	64330935	3	0.211794	0.0114643	18.4741	3.33e-76	5.79e-70	CWC27
1290	10	80232179	80232813	3	0.205355	0.011116	18.4737	3.36e-76	5.83e-70	LINC00856
1291	11	115631600	115631855	3	0.201066	0.0108848	18.4722	3.45e-76	5.99e-70	LINC00900
1292	1	36771021	36771493	3	0.202123	0.0109425	18.4714	3.51e-76	6.09e-70	THRAP3;SH3D21;EVA1B
1293	2	177355281	177355604	3	0.205652	0.0111447	18.4529	4.94e-76	8.57e-70
1294	17	43482735	43483453	6	0.211474	0.0114648	18.4456	5.66e-76	9.82e-70	ARHGAP27;PLEKHM1
1295	1	229366001	229366634	3	0.208463	0.0113045	18.4408	6.18e-76	1.07e-69
1296	19	30864543	30864867	3	0.208782	0.0113226	18.4394	6.34e-76	1.1e-69	ZNF536
1297	5	191296	191547	5	-0.21349	0.0115793	-18.4372	6.61e-76	1.15e-69	PLEKHG4B;LRRC14B;SDHA;CCDC127
1298	16	85204693	85205030	3	0.207373	0.0112488	18.4352	6.85e-76	1.19e-69	LINC02139
1299	1	2145637	2145655	3	0.20387	0.0110603	18.4326	7.19e-76	1.25e-69	PRKCZ;SKI;FAAP20
1300	22	28199970	28200653	4	0.201147	0.0109142	18.4299	7.57e-76	1.31e-69	MN1
1301	11	64063314	64063455	3	0.205673	0.011168	18.4162	9.74e-76	1.69e-69	PLCB3;GPR137;KCNK4;CATSPERZ;ESRRA;PRDX5;BAD;TRMT112
1302	1	16554402	16554984	3	0.205473	0.0111587	18.4137	1.02e-75	1.77e-69	ARHGEF19;CPLANE2;FBXO42
1303	2	208615082	208615221	3	0.210194	0.0114164	18.4115	1.06e-75	1.84e-69	CCNYL1;MIR4775;FZD5
1304	11	64703192	64703637	8	0.218178	0.0118577	18.3996	1.32e-75	2.3e-69	PPP2R5B;ATG2A;GPHA2;MAJIN
1305	22	37256900	37257124	3	-0.209427	0.0113841	-18.3964	1.4e-75	2.43e-69	NCF4
1306	1	54750785	54751035	3	0.20694	0.0112504	18.394	1.47e-75	2.55e-69	SSBP3
1307	15	82336109	82336571	4	0.201458	0.0109561	18.3877	1.65e-75	2.86e-69	MEX3B
1308	6	10555114	10555853	7	0.206472	0.0112315	18.3833	1.79e-75	3.1e-69	GCNT2
1309	11	118475898	118476517	5	0.20833	0.0113424	18.3674	2.4e-75	4.16e-69	ARCN1;PHLDB1
1310	12	57873704	57873880	3	-0.207203	0.0112844	-18.362	2.65e-75	4.59e-69	INHBC;INHBE;GLI1;MARS1;ARHGAP9
1311	22	38470264	38470483	3	0.202316	0.0110305	18.3415	3.86e-75	6.69e-69	PICK1;SLC16A8;BAIAP2L2
1312	2	44995908	44996395	3	0.20396	0.0111249	18.3337	4.46e-75	7.73e-69	CAMKMT
1313	2	177027075	177028680	12	0.209074	0.0114041	18.3332	4.5e-75	7.8e-69	HOXD8;MIR10B;HOXD4;HOXD3;HOXD1;HOXD-AS2;HAGLR
1314	20	52226460	52226824	4	0.21496	0.0117258	18.3322	4.58e-75	7.94e-69	ZNF217
1315	11	637885	639423	7	0.214045	0.0116771	18.3303	4.74e-75	8.23e-69	PHRF1;DRD4;IRF7;CDHR5;SCT;DEAF1
1316	10	50396425	50396833	6	-0.211128	0.0115325	-18.3073	7.24e-75	1.26e-68	TMEM273
1317	5	83016779	83017184	5	0.207327	0.0113265	18.3046	7.61e-75	1.32e-68	HAPLN1
1318	1	53794760	53795111	3	0.205641	0.0112347	18.3041	7.68e-75	1.33e-68	LRP8
1319	10	81891277	81892144	5	0.209565	0.0114547	18.2951	9.05e-75	1.57e-68	PLAC9;ANXA11
1320	11	393029	393606	4	0.203069	0.0111013	18.2924	9.51e-75	1.65e-68	B4GALNT4;PKP3;SIGIRR;ANO9
1321	21	35828428	35828820	4	0.205536	0.0112374	18.2903	9.88e-75	1.72e-68	KCNE1
1322	4	41880319	41880465	3	0.202689	0.0110831	18.2881	1.03e-74	1.79e-68
1323	16	1123662	1123673	3	-0.204755	0.0111998	-18.2819	1.15e-74	2e-68	SSTR5;SSTR5-AS1;C1QTNF8
1324	1	200007403	200007863	4	0.201828	0.0110442	18.2747	1.32e-74	2.29e-68	NR5A2
1325	10	90712625	90713007	7	0.21229	0.0116198	18.2696	1.44e-74	2.51e-68	STAMBPL1;FAS;ACTA2
1326	6	33141696	33141824	3	-0.204431	0.0111909	-18.2675	1.5e-74	2.6e-68	SLC39A7;COL11A2;RXRB
1327	6	40722397	40723038	5	0.201859	0.0110504	18.2671	1.51e-74	2.62e-68
1328	14	24641433	24641706	3	0.207588	0.0113647	18.2659	1.55e-74	2.68e-68	RNF31;IRF9;REC8;PSME2;IPO4;TM9SF1
1329	14	105939027	105939672	5	-0.20769	0.0113704	-18.2658	1.55e-74	2.69e-68	MTA1;CRIP2;CRIP1;TEDC1
1330	15	67457767	67458665	9	0.212115	0.0116165	18.2599	1.73e-74	3e-68	SMAD3
1331	9	124984031	124984157	3	0.206697	0.0113221	18.256	1.85e-74	3.22e-68	MORN5;LHX6;RBM18
1332	19	1355918	1356315	8	0.190778	0.0104534	18.2504	2.05e-74	3.56e-68	PWWP3A;NDUFS7
1333	10	97051319	97051613	3	0.202139	0.0110814	18.2413	2.43e-74	4.21e-68	PDLIM1;SORBS1
1334	2	11538877	11539048	3	-0.203091	0.0111353	-18.2385	2.55e-74	4.43e-68	LINC00570
1335	7	116786597	116786870	3	0.210272	0.0115311	18.2352	2.71e-74	4.7e-68	ST7;ST7-AS2
1336	11	794433	796607	16	-0.192991	0.010585	-18.2325	2.85e-74	4.95e-68	TALDO1;GATD1-DT;RPLP2;SNORA52;PNPLA2;CRACR2B;GATD1;CEND1;SLC25A22;PIDD1
1337	12	31522252	31523049	6	0.207462	0.0113792	18.2316	2.89e-74	5.02e-68	DENND5B
1338	15	42787288	42787359	4	-0.206024	0.011304	-18.2257	3.22e-74	5.6e-68	SNAP23;ZNF106
1339	6	144655529	144655921	3	-0.202991	0.0111418	-18.2189	3.65e-74	6.34e-68	UTRN
1340	1	36643743	36644157	4	0.208902	0.0114683	18.2156	3.88e-74	6.74e-68	MAP7D1;TRAPPC3
1341	22	50737978	50738890	4	0.20495	0.0112529	18.213	4.07e-74	7.06e-68	MAPK11;PLXNB2;DENND6B
1342	16	69418206	69418803	3	-0.205798	0.0113151	-18.1879	6.43e-74	1.12e-67	TERF2
1343	4	99417260	99417477	3	0.203075	0.0111702	18.1801	7.42e-74	1.29e-67	TSPAN5
1344	22	39709951	39710068	4	-0.200113	0.0110083	-18.1784	7.66e-74	1.33e-67	RPL3;SNORD43
1345	6	170476256	170476474	3	0.204844	0.0112746	18.1686	9.16e-74	1.59e-67
1346	12	52605004	52605963	5	0.202751	0.0111667	18.1568	1.13e-73	1.97e-67	LINC00592;KRT7;KRT80;LINC02874
1347	15	67932157	67932834	3	0.20226	0.0111398	18.1565	1.14e-73	1.98e-67	MAP2K5
1348	17	43046872	43047405	3	0.206978	0.0114035	18.1503	1.28e-73	2.21e-67	KIF18B;C1QL1
1349	8	70378645	70378740	3	0.201873	0.0111237	18.1481	1.33e-73	2.31e-67	SULF1
1350	10	61900413	61900940	5	0.209526	0.0115462	18.1468	1.36e-73	2.36e-67	ANK3
1351	17	73937324	73937652	4	-0.206844	0.0114015	-18.1418	1.49e-73	2.59e-67	FBF1;ACOX1
1352	7	30027454	30028307	6	0.201381	0.0111053	18.1337	1.73e-73	3e-67	SCRN1;FKBP14
1353	3	129261646	129262076	7	0.205921	0.0113565	18.1325	1.77e-73	3.06e-67	IFT122;RHO;H1-8;PLXND1
1354	19	18699234	18699342	3	-0.206514	0.0113895	-18.1319	1.78e-73	3.1e-67	KXD1;UBA52;REX1BD;TMEM59L;CRLF1
1355	8	25906990	25908279	6	0.20378	0.0112406	18.1289	1.89e-73	3.27e-67	PPP2R2A;EBF2
1356	8	145725402	145725708	3	0.210686	0.0116217	18.1287	1.89e-73	3.28e-67	KIFC2;PPP1R16A;GPT;MFSD3;LRRC14;FOXH1;RECQL4;LRRC24;C8orf82;ARHGAP39
1357	6	74364495	74364700	4	-0.200642	0.0110689	-18.1265	1.97e-73	3.42e-67	SLC17A5
1358	6	30582241	30582416	4	-0.201644	0.0111308	-18.1158	2.39e-73	4.15e-67	ABCF1;MRPS18B;ATAT1;PPP1R10
1359	7	150039342	150039479	4	0.20637	0.011392	18.1154	2.41e-73	4.18e-67	LRRC61;ZBED10P;RNU6-34P;REPIN1;ACTR3C;RARRES2
1360	6	17988677	17988937	4	-0.204425	0.0112849	-18.1149	2.43e-73	4.22e-67	KIF13A
1361	1	91192657	91193193	4	0.202638	0.0111872	18.1134	2.5e-73	4.34e-67	BARHL2
1362	6	44190275	44190729	3	0.2013	0.0111135	18.1132	2.51e-73	4.36e-67	SLC29A1;HSP90AB1
1363	19	3578055	3578313	3	0.202811	0.0112008	18.1069	2.81e-73	4.88e-67	HMG20B;GIPC3;CACTIN-AS1;MFSD12;TBXA2R
1364	4	893986	894185	3	-0.207684	0.0114789	-18.0927	3.64e-73	6.31e-67	GAK
1365	6	41394156	41394869	4	0.203539	0.0112531	18.0873	4.01e-73	6.96e-67
1366	12	130599593	130599729	3	0.210004	0.0116235	18.0672	5.78e-73	1e-66
1367	14	77279728	77280235	3	-0.199301	0.0110356	-18.0598	6.61e-73	1.15e-66	LRRC74A;ANGEL1
1368	17	40337534	40337892	8	0.20493	0.0113482	18.0583	6.79e-73	1.18e-66	KCNH4;HCRT;GHDC;STAT5B
1369	9	116225793	116225992	4	0.201746	0.011173	18.0567	6.99e-73	1.21e-66	RGS3
1370	20	22566877	22567170	5	0.204981	0.0113526	18.0559	7.09e-73	1.23e-66	LINC00261;FOXA2
1371	19	36246402	36246906	5	0.200627	0.0111129	18.0536	7.39e-73	1.28e-66	KMT2B;PSENEN;LIN37;PROSER3;ARHGAP33;IGFLR1;U2AF1L4;HSPB6
1372	19	12662910	12663504	4	-0.202865	0.0112401	-18.0483	8.13e-73	1.41e-66	ZNF709;ZNF564;ZNF490
1373	16	734663	734766	3	-0.203021	0.0112495	-18.0471	8.32e-73	1.44e-66	WDR90;RHOT2;RHBDL1;STUB1;JMJD8;WDR24;FBXL16
1374	8	99955439	99955610	3	0.206527	0.0114443	18.0462	8.45e-73	1.47e-66	OSR2;STK3
1375	10	131763929	131765778	8	0.211657	0.0117301	18.0438	8.82e-73	1.53e-66	EBF3
1376	4	24796919	24797176	7	0.209256	0.0116025	18.0354	1.03e-72	1.78e-66	SOD3;CCDC149
1377	11	111783267	111784328	9	0.211407	0.0117228	18.0338	1.06e-72	1.83e-66	C11orf1;HSPB2;HSPB2-C11orf52;DIXDC1;CRYAB
1378	13	107182539	107183092	4	0.204344	0.0113359	18.0263	1.21e-72	2.1e-66	EFNB2;ARGLU1
1379	3	112887453	112887568	3	0.202387	0.0112315	18.0196	1.37e-72	2.37e-66
1380	7	116164108	116164533	4	0.201975	0.0112093	18.0185	1.39e-72	2.42e-66	CAV2;CAV1
1381	14	21562632	21562897	3	0.209386	0.0116217	18.0168	1.44e-72	2.5e-66	ARHGEF40;TMEM253;NDRG2;ZNF219
1382	14	105251188	105251610	3	-0.205216	0.0113934	-18.0118	1.57e-72	2.73e-66	SIVA1;ZBTB42;AKT1
1383	11	1011049	1011415	4	-0.202488	0.0112435	-18.0092	1.65e-72	2.86e-66	AP2A2;MUC6
1384	15	74495109	74496040	10	0.205244	0.0113993	18.005	1.78e-72	3.09e-66	ISLR;STRA6
1385	8	29210580	29211078	5	0.205634	0.0114224	18.0027	1.86e-72	3.22e-66	DUSP4
1386	10	112620559	112620732	3	-0.2062	0.0114568	-17.9981	2.01e-72	3.5e-66	RBM20;PDCD4;PDCD4-AS1
1387	6	32026605	32026891	6	-0.204286	0.0113508	-17.9976	2.04e-72	3.53e-66	C4B_2;CYP21A2;TNXB
1388	22	50523686	50523790	5	-0.211511	0.0117535	-17.9956	2.11e-72	3.66e-66	MOV10L1;MLC1
1389	5	1118670	1119025	3	0.198232	0.0110196	17.989	2.38e-72	4.13e-66	SLC12A7
1390	3	50193604	50194470	5	0.209765	0.0116626	17.9861	2.5e-72	4.35e-66	SEMA3F
1391	8	145017243	145017520	3	-0.197862	0.0110062	-17.9773	2.93e-72	5.09e-66	PLEC;MIR661
1392	9	132695234	132696099	4	0.207844	0.0115623	17.976	3e-72	5.21e-66	FNBP1
1393	11	119020738	119020941	3	0.208463	0.0115991	17.9723	3.21e-72	5.57e-66	HINFP;ABCG4;NLRX1
1394	3	149956248	149956337	3	-0.207606	0.0115531	-17.9697	3.36e-72	5.84e-66
1395	17	8301118	8301192	4	-0.205715	0.0114481	-17.9694	3.38e-72	5.87e-66	KRBA2;RPL26;RNF222
1396	19	14196219	14196803	8	0.208394	0.0115979	17.9683	3.45e-72	5.99e-66	MISP3;PALM3;C19orf67;SAMD1;PRKACA
1397	2	21266995	21267334	5	0.213539	0.0118847	17.9675	3.5e-72	6.08e-66	APOB
1398	10	134535631	134536236	5	0.205809	0.0114571	17.9634	3.77e-72	6.54e-66	INPP5A
1399	6	56405167	56406336	5	-0.209007	0.011637	-17.9606	3.96e-72	6.88e-66	DST
1400	4	74269908	74270032	3	-0.208491	0.0116159	-17.9488	4.9e-72	8.5e-66	ALB;AFP
1401	16	29974383	29974702	3	-0.206045	0.0114828	-17.9438	5.36e-72	9.3e-66	TMEM219;TAOK2;BOLA2;HIRIP3
1402	19	8575566	8576679	4	0.203794	0.0113595	17.9404	5.71e-72	9.9e-66	HNRNPM;PRAM1;ZNF414;MYO1F
1403	16	88700548	88700916	5	0.202807	0.0113081	17.9347	6.32e-72	1.1e-65	ZC3H18;IL17C;SNAI3-AS1;CYBA;MVD
1404	3	46615509	46615683	4	0.194837	0.0108708	17.923	7.8e-72	1.35e-65	LRRC2-AS1;TDGF1;LRRC2
1405	16	58718054	58718192	3	-0.207695	0.0115885	-17.9226	7.86e-72	1.36e-65	SLC38A7;GOT2
1406	7	1303302	1303448	3	-0.209993	0.0117192	-17.9187	8.42e-72	1.46e-65	UNCX
1407	2	16245958	16246143	5	0.203125	0.0113371	17.9169	8.71e-72	1.51e-65
1408	7	27145972	27146262	3	0.208898	0.0116613	17.9139	9.19e-72	1.6e-65	HOTAIRM1;HOXA1;HOXA2;HOXA3;HOXA4
1409	3	149094653	149095562	7	-0.207409	0.0115841	-17.9046	1.09e-71	1.89e-65	TM4SF1
1410	11	72408186	72408394	3	0.205251	0.0114651	17.9023	1.13e-71	1.96e-65	PDE2A;ARAP1
1411	12	115102290	115102726	3	0.203969	0.0114045	17.8849	1.55e-71	2.68e-65	TBX3
1412	11	94883350	94884121	5	0.198936	0.0111234	17.8844	1.56e-71	2.71e-65	ENDOD1;SESN3
1413	5	102200701	102201421	4	0.204666	0.0114479	17.878	1.75e-71	3.04e-65	PAM
1414	14	105715464	105715926	6	0.213346	0.0119389	17.8698	2.03e-71	3.52e-65	BTBD6;BRF1
1415	9	133977887	133978092	4	-0.212959	0.011918	-17.8687	2.07e-71	3.59e-65	LAMC3;AIF1L;NUP214
1416	15	42186377	42186473	3	0.204375	0.0114393	17.8661	2.17e-71	3.76e-65	SPTBN5;MIR4310;EHD4
1417	6	168480823	168481057	4	0.204234	0.0114369	17.8575	2.52e-71	4.38e-65	FRMD1
1418	6	37617956	37618123	3	0.210192	0.0117728	17.8541	2.69e-71	4.66e-65	MDGA1
1419	17	17321531	17321762	3	-0.208201	0.0116646	-17.8489	2.95e-71	5.12e-65
1420	22	44394601	44394903	4	0.214687	0.01203	17.8459	3.11e-71	5.39e-65	SAMM50;PARVB
1421	13	113743564	113744601	8	0.209551	0.0117434	17.8442	3.21e-71	5.57e-65	MCF2L;F7
1422	18	60118020	60118776	3	-0.21195	0.0118806	-17.84	3.46e-71	6e-65
1423	10	76573155	76573506	3	0.205968	0.0115458	17.8392	3.5e-71	6.08e-65	KAT6B
1424	11	113947148	113947359	3	0.200078	0.0112173	17.8366	3.67e-71	6.37e-65	ZBTB16
1425	10	134527428	134527922	4	0.206462	0.01158	17.8292	4.19e-71	7.28e-65	INPP5A
1426	16	88144213	88144601	3	0.212046	0.0118987	17.8209	4.86e-71	8.44e-65
1427	22	44576268	44576869	4	-0.194284	0.010904	-17.8177	5.15e-71	8.94e-65	PARVB;PARVG
1428	15	68124397	68125599	10	0.20534	0.0115271	17.8137	5.54e-71	9.61e-65	MAP2K5;SKOR1
1429	13	113706102	113706721	4	0.20236	0.0113632	17.8083	6.09e-71	1.06e-64	MCF2L
1430	12	414066	414194	3	-0.205973	0.0115708	-17.8011	6.93e-71	1.2e-64	KDM5A
1431	3	197229644	197230053	3	0.208348	0.011706	17.7984	7.27e-71	1.26e-64	BDH1
1432	17	4510572	4510776	4	0.206633	0.0116133	17.7929	8.03e-71	1.39e-64	SMTNL2;ALOX15
1433	5	155752859	155752946	3	0.203115	0.01142	17.7859	9.09e-71	1.58e-64	SGCD
1434	18	46386267	46386453	3	0.205923	0.0115795	17.7834	9.5e-71	1.65e-64	CTIF
1435	8	38585602	38586183	6	0.210645	0.0118474	17.7799	1.01e-70	1.75e-64	TACC1
1436	8	82106002	82106455	3	-0.203167	0.0114339	-17.7688	1.23e-70	2.14e-64
1437	4	174447847	174448841	9	0.202752	0.0114113	17.7677	1.26e-70	2.18e-64	HAND2-AS1;HAND2
1438	19	6475456	6475902	3	0.207844	0.011704	17.7584	1.48e-70	2.58e-64	CRB3;SLC25A23;DENND1C;TUBB4A
1439	1	119532233	119532655	4	0.209171	0.0117796	17.757	1.52e-70	2.64e-64	TBX15
1440	12	49726500	49726893	4	0.198071	0.0111552	17.7558	1.55e-70	2.7e-64	TROAP;DNAJC22;C1QL4
1441	10	126850823	126851326	4	0.204124	0.0115158	17.7256	2.66e-70	4.62e-64	CTBP2
1442	1	214153472	214154085	3	0.195723	0.0110444	17.7215	2.86e-70	4.97e-64	PROX1
1443	7	1036653	1037343	3	0.207778	0.011732	17.7104	3.49e-70	6.05e-64	CYP2W1;ADAP1;COX19;C7orf50;MIR339
1444	17	76169212	76169603	3	0.202796	0.0114535	17.706	3.77e-70	6.54e-64	C17orf99;SYNGR2;AFMID;TK1
1445	7	150628378	150628801	3	-0.203596	0.0114989	-17.7057	3.79e-70	6.58e-64	KCNH2
1446	17	4513091	4513708	4	0.205689	0.0116184	17.7037	3.93e-70	6.82e-64	SMTNL2;ALOX15
1447	19	51670251	51670552	6	-0.203493	0.011495	-17.7027	3.99e-70	6.93e-64	SIGLEC7;SIGLEC17P
1448	2	174916731	174917275	4	0.199995	0.0113012	17.6967	4.45e-70	7.71e-64	OLA1
1449	17	7323110	7323525	5	0.202712	0.011458	17.6917	4.86e-70	8.43e-64	NLGN2;SPEM1;SPEM2;TMEM102;FGF11;CHRNB1;PLSCR3;TMEM256-PLSCR3;TMEM256
1450	12	4676482	4676791	3	-0.205725	0.0116294	-17.69	5.01e-70	8.69e-64	RAD51AP1;DYRK4;C12orf4
1451	8	97321696	97321806	3	0.202559	0.0114536	17.6852	5.45e-70	9.46e-64	PTDSS1
1452	2	233877200	233877329	4	-0.202704	0.011462	-17.6849	5.48e-70	9.51e-64	NEU2;NGEF
1453	6	31683075	31683131	4	0.196878	0.0111329	17.6843	5.54e-70	9.61e-64	LY6G6F;LY6G6D;MPIG6B;MSH5-SAPCD1;ABHD16A;MIR4646;LY6G6E;LY6G6C;DDAH2;CLIC1
1454	7	2105368	2105443	3	0.198854	0.0112535	17.6705	7.08e-70	1.23e-63	MAD1L1
1455	17	41833161	41833578	3	0.20185	0.0114297	17.6601	8.51e-70	1.48e-63	CFAP97D1;SOST;DUSP3
1456	20	60638679	60639721	7	0.200874	0.0113791	17.6528	9.68e-70	1.68e-63	TAF4
1457	1	24239771	24240069	5	-0.202564	0.0114795	-17.6458	1.1e-69	1.9e-63	MIR378F;CNR2
1458	17	58236291	58236801	3	0.20263	0.0114857	17.6419	1.18e-69	2.04e-63	CA4;USP32
1459	11	57103631	57103871	4	-0.203769	0.011551	-17.6409	1.2e-69	2.08e-63	P2RX3;TNKS1BP1;SSRP1
1460	5	156698625	156698925	3	-0.201309	0.0114141	-17.637	1.28e-69	2.22e-63	ITK;CYFIP2
1461	2	158982826	158983189	3	-0.202247	0.0114693	-17.6338	1.36e-69	2.35e-63	UPP2
1462	19	6476756	6477198	4	0.205332	0.0116442	17.6338	1.36e-69	2.35e-63	CRB3;SLC25A23;DENND1C;TUBB4A
1463	1	36839798	36840368	3	-0.209356	0.0118745	-17.6308	1.43e-69	2.48e-63	STK40;LSM10
1464	12	13043502	13043585	4	0.203083	0.0115204	17.6281	1.5e-69	2.6e-63	RPL13AP20;GPRC5A;MIR614
1465	10	13424851	13425475	5	-0.202201	0.0114705	-17.6279	1.5e-69	2.61e-63
1466	9	98221588	98222263	5	0.207762	0.0117891	17.6232	1.63e-69	2.84e-63	LOC100507346;PTCH1
1467	10	114591707	114592021	3	0.203718	0.0115597	17.6231	1.64e-69	2.84e-63	VTI1A
1468	9	139889131	139889789	3	0.203395	0.0115439	17.6193	1.75e-69	3.04e-63	PTGDS;LCNL1;PAXX;CLIC3;ABCA2
1469	8	121825702	121826069	3	0.200822	0.0114008	17.6147	1.9e-69	3.29e-63	SNTB1
1470	6	31111076	31111270	3	0.209303	0.0118861	17.609	2.1e-69	3.65e-63	PSORS1C1;TCF19;CDSN;PSORS1C2;CCHCR1;POU5F1
1471	10	88719017	88719121	3	0.208165	0.0118243	17.605	2.26e-69	3.92e-63	SNCG;ADIRF;AGAP11;MMRN2
1472	6	5999186	5999721	3	0.20259	0.0115091	17.6026	2.35e-69	4.08e-63	NRN1
1473	14	21733693	21734204	4	-0.204018	0.0115905	-17.6022	2.37e-69	4.11e-63	RPGRIP1;HNRNPC
1474	14	81790174	81790336	3	0.210394	0.0119551	17.5987	2.52e-69	4.37e-63	STON2
1475	11	62694712	62694977	3	0.203251	0.0115511	17.5958	2.65e-69	4.6e-63	CHRM1
1476	1	197411149	197411498	3	0.20387	0.0115882	17.5929	2.79e-69	4.85e-63	CRB1
1477	4	778827	779480	5	0.200249	0.011393	17.5765	3.73e-69	6.47e-63	PCGF3;PCGF3-AS1;CPLX1
1478	7	47608223	47608453	3	-0.200389	0.0114025	-17.5741	3.89e-69	6.75e-63	TNS3
1479	2	177023716	177024294	5	0.201612	0.0114722	17.574	3.9e-69	6.76e-63	HOXD8;MIR10B;HOXD4;HOXD3;HOXD1;HOXD-AS2;HAGLR
1480	3	46618597	46619131	3	0.201823	0.0114854	17.5722	4.02e-69	6.98e-63	LRRC2-AS1;TDGF1;LRRC2
1481	17	836809	837017	3	0.198674	0.0113064	17.5718	4.05e-69	7.03e-63	NXN
1482	6	32154833	32155141	3	-0.202297	0.011517	-17.5651	4.56e-69	7.91e-63	PPT2;PPT2-EGFL8;EGFL8;RNF5;AGPAT1;AGER;PBX2;GPSM3;NOTCH4
1483	17	37074902	37075068	4	0.206734	0.0117712	17.5627	4.76e-69	8.26e-63	LASP1;LINC00672;FBXO47
1484	1	35442212	35442255	4	0.209228	0.0119137	17.5619	4.82e-69	8.37e-63	GPR199P;TMEM35B;ZMYM6
1485	16	50282715	50282958	3	0.201946	0.0115028	17.5562	5.33e-69	9.25e-63	TENT4B;ADCY7
1486	11	118271209	118271813	3	-0.199515	0.0113669	-17.5523	5.72e-69	9.92e-63	UBE4A;ATP5MG;LOC100131626
1487	2	27664918	27665638	9	0.197212	0.0112359	17.552	5.75e-69	9.97e-63	NRBP1;KRTCAP3;IFT172
1488	2	928673	928958	5	0.204923	0.0116754	17.5517	5.78e-69	1e-62	SNTG2
1489	17	934534	935685	7	0.200151	0.0114041	17.5508	5.86e-69	1.02e-62	TIMM22;ABR;MIR3183
1490	12	123477107	123477147	3	0.207869	0.0118452	17.5488	6.07e-69	1.05e-62	OGFOD2;ARL6IP4;ABCB9;PITPNM2;MIR4304
1491	18	72166016	72166324	3	-0.20318	0.011581	-17.5442	6.59e-69	1.14e-62	CNDP2
1492	20	31037186	31037515	3	-0.208613	0.0118907	-17.5441	6.59e-69	1.14e-62	ASXL1;NOL4L
1493	4	81111507	81111985	3	0.20701	0.0118007	17.5422	6.83e-69	1.19e-62	PRDM8
1494	15	65654017	65654217	3	0.204215	0.0116474	17.5332	8e-69	1.39e-62	IGDCC3;IGDCC4
1495	6	144290035	144290477	5	0.201832	0.0115143	17.5289	8.63e-69	1.5e-62	PLAGL1
1496	4	81127819	81128398	4	0.203378	0.0116085	17.5197	1.01e-68	1.76e-62	PRDM8
1497	8	27041635	27041768	3	-0.205331	0.0117202	-17.5194	1.02e-68	1.77e-62
1498	12	52437182	52437360	4	-0.200388	0.0114389	-17.5181	1.04e-68	1.81e-62	TAMALIN;NR4A1;ATG101
1499	17	73780246	73780495	4	-0.202175	0.0115429	-17.515	1.1e-68	1.91e-62	ITGB4;UNK;GALK1;H3-3B;MIR4738
1500	1	94586592	94587031	5	0.203771	0.011637	17.5106	1.19e-68	2.06e-62	ABCA4;ARHGAP29
1501	6	35993792	35994101	3	0.20762	0.0118572	17.51	1.2e-68	2.08e-62	MAPK14;SLC26A8
1502	10	114135978	114136073	4	-0.203633	0.011631	-17.5078	1.25e-68	2.17e-62	ACSL5;GUCY2GP
1503	2	242835182	242835448	3	0.199421	0.0113922	17.505	1.31e-68	2.28e-62	RTP5
1504	10	94459183	94459665	6	0.203507	0.0116267	17.5035	1.35e-68	2.34e-62	HHEX
1505	1	27241853	27241913	3	-0.198214	0.011326	-17.5008	1.41e-68	2.45e-62	NUDC;GPN2;GPATCH3;NR0B2
1506	11	64951536	64952034	5	0.20585	0.0117637	17.4987	1.47e-68	2.54e-62	SPDYC;CAPN1;SLC22A20P
1507	21	46850449	46851112	6	0.20966	0.0119818	17.4982	1.48e-68	2.57e-62	COL18A1;COL18A1-AS2;COL18A1-AS1
1508	22	24979367	24979755	7	-0.21016	0.0120133	-17.494	1.59e-68	2.76e-62	SNRPD3;GGT1;GUCD1;LRRC75B
1509	7	104939184	104939725	5	0.202229	0.0115631	17.4891	1.73e-68	3.01e-62	SRPK2
1510	13	28541142	28541477	3	0.198662	0.011361	17.4863	1.82e-68	3.16e-62	ATP5F1EP2;CDX2;URAD
1511	12	125000734	125001165	3	-0.206234	0.0118039	-17.4716	2.36e-68	4.09e-62	NCOR2
1512	10	73497609	73497772	3	-0.204586	0.0117127	-17.467	2.56e-68	4.43e-62	CDH23;C10orf105;VSIR
1513	7	156794879	156797242	12	0.20851	0.0119381	17.4659	2.61e-68	4.52e-62	NOM1;MNX1-AS1;MNX1
1514	11	69473145	69473315	4	0.204088	0.01169	17.4583	2.98e-68	5.17e-62	CCND1;LTO1
1515	2	182522257	182522702	4	0.202687	0.0116186	17.4451	3.75e-68	6.51e-62	CERKL;NEUROD1
1516	10	123260333	123260551	3	0.206366	0.0118321	17.4412	4.01e-68	6.97e-62	FGFR2
1517	10	80026812	80027132	4	0.209213	0.0120048	17.4274	5.11e-68	8.87e-62	LINC00856;LINC00595
1518	2	235887192	235887312	3	-0.199884	0.0114754	-17.4185	5.97e-68	1.04e-61	SH3BP4
1519	3	42530598	42530718	3	-0.20713	0.0118915	-17.4183	5.99e-68	1.04e-61	VIPR1
1520	2	236715897	236716372	5	0.201966	0.0116071	17.4002	8.22e-68	1.43e-61	AGAP1
1521	15	96868857	96869220	8	0.203551	0.0116991	17.3989	8.41e-68	1.46e-61	NR2F2;MIR1469;NR2F2-AS1
1522	2	27301195	27301943	9	0.204561	0.0117602	17.3943	9.11e-68	1.58e-61	AGBL5;EMILIN1;KHK;OST4;CGREF1
1523	11	1073417	1073641	4	-0.203812	0.0117221	-17.3869	1.04e-67	1.8e-61	MUC2
1524	15	89439814	89440088	3	0.199397	0.0114684	17.3867	1.04e-67	1.81e-61	ACAN;HAPLN3;MFGE8
1525	17	79920132	79920672	5	0.20182	0.0116078	17.3866	1.04e-67	1.81e-61	ASPSCR1;PYCR1;MYADML2;NOTUM
1526	8	30299680	30300306	6	0.201926	0.011617	17.3819	1.13e-67	1.96e-61	RBPMS
1527	11	8705609	8705959	5	-0.201575	0.0115972	-17.3814	1.14e-67	1.98e-61	RPL27A;SNORA3A;SNORA3B;TRIM66;DENND2B
1528	15	93652578	93652766	3	0.204109	0.0117472	17.375	1.28e-67	2.21e-61	RGMA
1529	16	56681544	56681945	3	0.204529	0.0117782	17.3651	1.52e-67	2.63e-61	MT1A;MT1L;MT1M;MT1E;MT1JP;MT1DP;MT1B;MT1F;MT1H;MT1IP;MT1G
1530	3	121633332	121633802	3	0.207563	0.0119566	17.3596	1.67e-67	2.9e-61	EAF2;SLC15A2
1531	10	93390311	93390512	4	-0.205928	0.0118672	-17.3526	1.88e-67	3.27e-61	HECTD2-AS1;PPP1R3C
1532	15	90643843	90643966	3	-0.200733	0.0115727	-17.3455	2.13e-67	3.7e-61	ZNF710;IDH2
1533	5	176936872	176936892	4	-0.20522	0.0118329	-17.3431	2.22e-67	3.86e-61	PDLIM7;DOK3;DDX41;FAM193B
1534	1	10710847	10711695	5	0.211619	0.012209	17.3331	2.65e-67	4.59e-61	PEX14;CASZ1
1535	21	33394114	33394207	3	-0.206756	0.01193	-17.3308	2.75e-67	4.78e-61	HUNK
1536	12	67913539	67913815	4	0.202101	0.0116617	17.3303	2.78e-67	4.83e-61
1537	2	105273376	105273432	3	0.200517	0.0115721	17.3277	2.91e-67	5.05e-61
1538	17	7310347	7311314	6	0.201202	0.0116118	17.3274	2.92e-67	5.07e-61	TNK1;NLGN2;SPEM1;SPEM2;TMEM102;PLSCR3;TMEM256-PLSCR3;TMEM256
1539	2	219155378	219155790	3	-0.197867	0.0114205	-17.3255	3.02e-67	5.24e-61	GPBAR1;PNKD;AAMP;TMBIM1
1540	8	119086131	119086710	3	0.196361	0.0113394	17.3167	3.52e-67	6.11e-61	EXT1
1541	17	6796906	6797771	8	0.193448	0.0111741	17.3121	3.81e-67	6.61e-61	ALOX12P2
1542	17	77810090	77810742	3	0.206026	0.0119036	17.308	4.1e-67	7.11e-61	CBX4
1543	5	118689293	118689974	7	0.201147	0.0116243	17.3041	4.38e-67	7.61e-61	TNFAIP8
1544	4	74864596	74864725	5	0.19975	0.0115493	17.2954	5.09e-67	8.84e-61	PF4;PPBP;CXCL5
1545	17	16395926	16395991	3	0.203601	0.0117756	17.2902	5.58e-67	9.68e-61	SNHG29;LRRC75A
1546	12	25102431	25102729	5	0.196943	0.0113916	17.2884	5.75e-67	9.99e-61	BCAT1
1547	5	72676039	72677230	6	0.205339	0.0118831	17.2799	6.66e-67	1.16e-60
1548	20	2686630	2686860	4	0.199074	0.0115225	17.277	7.01e-67	1.22e-60	EBF4
1549	4	174431730	174431922	4	0.204178	0.0118238	17.2683	8.15e-67	1.41e-60	HAND2-AS1;HAND2
1550	15	101587506	101587971	6	0.210149	0.0121747	17.2611	9.24e-67	1.6e-60	LRRK1
1551	6	169092481	169092843	5	0.200572	0.0116231	17.2563	1e-66	1.74e-60	SMOC2
1552	10	134377343	134377481	3	0.19704	0.0114199	17.254	1.04e-66	1.81e-60	INPP5A
1553	11	67418045	67418365	9	-0.205365	0.0119056	-17.2494	1.13e-66	1.96e-60	NUDT8;TBX10;ACY3;ALDH3B2
1554	16	89119371	89119508	4	-0.194452	0.0112743	-17.2474	1.17e-66	2.03e-60
1555	13	44595496	44595905	3	-0.203809	0.0118191	-17.2441	1.24e-66	2.15e-60	NRAD1
1556	13	28540192	28540622	3	0.19725	0.011442	17.2391	1.35e-66	2.35e-60	ATP5F1EP2;CDX2;URAD
1557	2	175197693	175199259	7	0.196531	0.0114025	17.2358	1.43e-66	2.48e-60	LINC01305;SP9;CIR1
1558	5	75903397	75903597	5	0.205314	0.011914	17.233	1.5e-66	2.61e-60	IQGAP2;F2RL2
1559	3	186503451	186504006	5	-0.199505	0.0115771	-17.2327	1.51e-66	2.62e-60	EIF4A2;SNORD2;SNORA81;SNORA63;SNORA4;RFC4
1560	10	22216056	22216647	3	0.20072	0.0116497	17.2297	1.59e-66	2.76e-60	DNAJC1
1561	1	33219158	33219269	3	-0.198005	0.0114932	-17.2281	1.64e-66	2.84e-60	KIAA1522;YARS1
1562	22	31494714	31495093	3	0.199773	0.0115968	17.2265	1.68e-66	2.91e-60	SMTN;INPP5J;SELENOM
1563	19	5913990	5914311	4	-0.201818	0.0117204	-17.2193	1.9e-66	3.3e-60	VMAC;CAPS;FUT5;NDUFA11;RANBP3
1564	17	8242124	8242177	3	0.203144	0.0117987	17.2175	1.96e-66	3.41e-60	ARHGEF15;ODF4;LOC100128288;KRBA2
1565	7	150758534	150759483	6	0.201765	0.0117208	17.2143	2.08e-66	3.6e-60	ABCB8;ASIC3;SLC4A2;AGAP3;CDK5;FASTK;TMUB1
1566	18	30352782	30353699	10	0.202301	0.0117542	17.2109	2.2e-66	3.82e-60	KLHL14
1567	3	15540137	15540645	6	0.20169	0.0117204	17.2084	2.3e-66	3.99e-60	COLQ;HACL1;MIR4270
1568	11	76745087	76745431	3	0.200175	0.0116384	17.1995	2.68e-66	4.65e-60	ACER3;B3GNT6
1569	5	11385735	11386254	4	0.203713	0.011845	17.1981	2.74e-66	4.76e-60	CTNND2
1570	17	60884184	60884815	3	0.202784	0.0117921	17.1967	2.81e-66	4.88e-60	MARCHF10
1571	12	90340871	90341279	3	0.205577	0.0119562	17.1942	2.93e-66	5.09e-60
1572	3	195623221	195623792	5	0.2024	0.0117734	17.1913	3.09e-66	5.36e-60	TNK2
1573	8	144105055	144105259	3	0.198799	0.0115657	17.1887	3.23e-66	5.6e-60	CDC42P3;LY6E;LINC02904;LY6E-DT
1574	6	30882671	30883203	7	-0.197387	0.0114888	-17.1808	3.7e-66	6.42e-60	DDR1;MIR4640;GTF2H4;VARS2;MUCL3;SFTA2
1575	5	156694853	156695410	4	-0.197306	0.0114862	-17.1777	3.9e-66	6.77e-60	ITK;CYFIP2
1576	12	6561007	6561547	6	-0.206714	0.012035	-17.1761	4.01e-66	6.96e-60	CD27;TAPBPL;CD27-AS1;VAMP1
1577	4	1166839	1166990	5	0.209427	0.0121937	17.175	4.08e-66	7.09e-60	SPON2;LOC100130872
1578	5	36242899	36243529	4	-0.204874	0.0119289	-17.1746	4.11e-66	7.14e-60	NADK2;RANBP3L
1579	19	49055211	49055443	7	-0.20225	0.0117792	-17.1701	4.45e-66	7.72e-60	SULT2B1
1580	3	44519652	44519696	3	-0.205647	0.0119771	-17.17	4.45e-66	7.73e-60	ZNF445
1581	8	38757532	38757859	5	0.209677	0.0122135	17.1677	4.63e-66	8.04e-60	PLEKHA2
1582	1	161088957	161089339	4	-0.203563	0.0118678	-17.1525	6.02e-66	1.04e-59	KLHDC9;NIT1;NECTIN4;PFDN2;DEDD
1583	13	113390011	113390125	3	0.201526	0.0117549	17.144	6.96e-66	1.21e-59	ATP11A
1584	2	26785891	26786046	3	-0.198577	0.011583	-17.1438	7e-66	1.21e-59	FAM166C;OTOF;CIB4
1585	10	112404774	112404997	3	0.197792	0.0115408	17.1384	7.67e-66	1.33e-59	RBM20
1586	9	132956004	132956279	3	0.20609	0.0120274	17.1351	8.12e-66	1.41e-59	NCS1
1587	17	3907349	3907994	5	0.203273	0.0118641	17.1334	8.36e-66	1.45e-59	ZZEF1
1588	8	143085750	143086459	6	-0.202496	0.0118245	-17.1252	9.63e-66	1.67e-59
1589	10	97200985	97201222	4	-0.210715	0.0123057	-17.1234	9.93e-66	1.72e-59	SORBS1
1590	11	132582488	132582808	4	0.208357	0.0121699	17.1206	1.04e-65	1.81e-59	OPCML
1591	11	192096	192141	3	-0.198275	0.0115874	-17.1113	1.22e-65	2.12e-59	SCGB1C1;ODF3;RIC8A;BET1L;SIRT3
1592	1	114429815	114430588	5	-0.20205	0.0118094	-17.1093	1.27e-65	2.2e-59	AP4B1-AS1;DCLRE1B;PTPN22;BCL2L15;AP4B1
1593	8	142368078	142368332	5	0.204421	0.0119543	17.1002	1.48e-65	2.57e-59	LINC01300;GPR20
1594	4	38121392	38121914	3	0.195048	0.0114065	17.0997	1.49e-65	2.59e-59	TBC1D1
1595	20	4954333	4954404	3	-0.200162	0.0117061	-17.099	1.51e-65	2.62e-59	SLC23A2
1596	15	66331737	66332459	4	0.206561	0.012084	17.0939	1.65e-65	2.86e-59	MIR4311;MEGF11
1597	1	6063456	6063829	3	0.202852	0.0118678	17.0926	1.69e-65	2.93e-59	KCNAB2;NPHP4
1598	14	54418728	54418880	4	0.204531	0.0119681	17.0897	1.77e-65	3.07e-59	MIR5580;BMP4
1599	1	51787952	51788070	3	0.204969	0.0119963	17.086	1.89e-65	3.27e-59	TTC39A
1600	2	106755003	106755680	5	-0.200983	0.011766	-17.0818	2.03e-65	3.52e-59	UXS1
1601	9	140173347	140173956	3	0.208198	0.0121951	17.0722	2.39e-65	4.15e-59	STPG3;NELFB;TOR4A;STPG3-AS1;NRARP;EXD3
1602	1	153540430	153540698	3	0.194722	0.0114114	17.0638	2.76e-65	4.79e-59	S100A5;S100A4;S100A3;S100A2
1603	11	2907674	2908116	8	0.197448	0.0115737	17.06	2.95e-65	5.11e-59	KCNQ1DN;SLC22A18;CDKN1C;SLC22A18AS
1604	5	118324608	118324627	3	-0.204422	0.0119836	-17.0584	3.03e-65	5.25e-59	MIR1244-2;DTWD2
1605	1	163172649	163173756	5	0.197886	0.0116063	17.0499	3.5e-65	6.07e-59	RGS5
1606	10	88024529	88025255	7	0.20065	0.01177	17.0476	3.64e-65	6.32e-59	GRID1;MIR346
1607	19	40919245	40919485	3	0.197596	0.0115936	17.0435	3.9e-65	6.78e-59	HIPK4;PRX;SERTAD1;SERTAD3
1608	2	74775635	74775717	3	0.200598	0.0117767	17.0335	4.64e-65	8.05e-59	HTRA2;DOK1;DQX1;AUP1;LOXL3;M1AP
1609	17	79817079	79817633	5	-0.200504	0.0117727	-17.0313	4.81e-65	8.35e-59	MCRIP1;PPP1R27;P4HB;ARHGDIA;ALYREF
1610	12	7942353	7943244	3	0.200959	0.0118068	17.0207	5.77e-65	1e-58	NANOGNB;NANOG;SLC2A14
1611	2	111952570	111953038	3	0.19648	0.0115483	17.0138	6.49e-65	1.13e-58	BCL2L11;MIR4435-2HG
1612	17	42392668	42392983	5	0.203968	0.0119891	17.0129	6.59e-65	1.14e-58	RUNDC3A;GRN;SLC25A39
1613	12	649610	649675	3	0.201991	0.0118783	17.005	7.54e-65	1.31e-58	B4GALNT3;NINJ2
1614	2	162948592	162948870	3	-0.204335	0.0120175	-17.003	7.8e-65	1.35e-58	DPP4
1615	7	69336464	69336997	3	0.199516	0.0117459	16.986	1.04e-64	1.81e-58	AUTS2
1616	8	108510286	108510324	4	0.195964	0.0115407	16.9803	1.15e-64	2e-58	ANGPT1
1617	9	128605636	128605974	3	0.201221	0.0118519	16.9779	1.2e-64	2.08e-58	PBX3
1618	19	51601823	51602462	4	0.201776	0.0118851	16.9772	1.21e-64	2.1e-58	SIGLEC9;KLK14;CTU1
1619	17	38859934	38860097	4	0.203796	0.012007	16.9731	1.3e-64	2.25e-58	KRT24
1620	11	44327869	44328423	3	0.203685	0.0120097	16.9601	1.62e-64	2.81e-58	ALX4
1621	3	97482007	97482375	3	0.199572	0.0117696	16.9566	1.72e-64	2.99e-58	EPHA6;ARL6
1622	10	5566543	5566738	3	0.201942	0.0119097	16.9561	1.73e-64	3.01e-58	CALML3;CALML5
1623	20	46500965	46501269	3	0.204559	0.0120695	16.9485	1.98e-64	3.43e-58
1624	5	138713897	138714322	4	0.208556	0.0123087	16.9438	2.14e-64	3.71e-58	PAIP2;SLC23A1;MZB1;PROB1;SPATA24
1625	10	134331790	134332277	4	0.201949	0.0119203	16.9415	2.22e-64	3.86e-58	INPP5A
1626	15	66947167	66947617	6	0.193028	0.0113966	16.9374	2.39e-64	4.14e-58
1627	9	97402452	97402657	3	0.197732	0.0116744	16.9373	2.39e-64	4.15e-58	FBP1
1628	2	177036436	177037364	4	0.196881	0.0116252	16.9357	2.45e-64	4.26e-58	MIR10B;HOXD4;HOXD3;HOXD1;HAGLR
1629	10	73479514	73479848	5	0.203071	0.011991	16.9352	2.47e-64	4.29e-58	CDH23;C10orf105;VSIR
1630	12	130648914	130648987	3	0.205294	0.0121359	16.9163	3.41e-64	5.92e-58	FZD10;FZD10-AS1
1631	19	10655622	10655686	3	-0.197511	0.0116791	-16.9115	3.7e-64	6.43e-58	ATG4D;MIR1238;S1PR5;KRI1;CDKN2D;AP1M2
1632	17	40833382	40833833	3	0.204873	0.0121173	16.9075	3.96e-64	6.87e-58	TUBG2;CNTNAP1;PLEKHH3;CCR10;EZH1
1633	12	112074044	112074158	3	0.208125	0.0123119	16.9044	4.17e-64	7.24e-58	BRAP
1634	10	35624244	35624755	5	-0.204825	0.0121173	-16.9036	4.23e-64	7.34e-58	CCNY
1635	16	89363047	89363830	5	0.20007	0.011839	16.8992	4.56e-64	7.91e-58	LOC100287036;ANKRD11
1636	4	110625010	110625181	4	-0.203586	0.0120502	-16.8948	4.92e-64	8.53e-58	MCUB;CASP6;PLA2G12A
1637	7	5388781	5389898	5	0.203511	0.0120511	16.8873	5.58e-64	9.68e-58	TNRC18
1638	11	66496490	66496734	3	0.201539	0.0119343	16.8873	5.58e-64	9.68e-58	C11orf80;SPTBN2
1639	2	1691165	1691363	3	0.202544	0.0119956	16.8848	5.82e-64	1.01e-57	PXDN
1640	8	20159382	20160009	4	0.205573	0.012176	16.8834	5.96e-64	1.03e-57	LZTS1-AS1
1641	20	11898478	11898851	4	-0.202489	0.0119961	-16.8795	6.36e-64	1.1e-57	BTBD3
1642	11	73371753	73371940	3	0.200198	0.0118606	16.8793	6.39e-64	1.11e-57	PLEKHB1;RAB6A
1643	4	104119803	104120051	5	-0.200906	0.0119044	-16.8766	6.68e-64	1.16e-57	CENPE
1644	11	72300891	72301558	4	0.197161	0.0116841	16.8743	6.95e-64	1.21e-57	PDE2A;MIR139
1645	11	126055124	126055457	3	0.196282	0.0116328	16.8731	7.1e-64	1.23e-57	FAM118B;RPUSD4
1646	14	51296586	51296728	3	0.210736	0.0124909	16.8712	7.33e-64	1.27e-57	NIN
1647	15	100272053	100272751	4	0.199884	0.0118502	16.8676	7.79e-64	1.35e-57	MEF2A;LYSMD4
1648	11	1967857	1967958	3	0.194742	0.011546	16.8667	7.91e-64	1.37e-57	TNNT3;MRPL23
1649	17	36612298	36612623	3	0.2028	0.0120272	16.8618	8.6e-64	1.49e-57	ARHGAP23
1650	1	45243518	45243960	4	-0.191001	0.0113279	-16.8611	8.7e-64	1.51e-57	KIF2C;RPS8;SNORD55;SNORD46;SNORD38A;SNORD38B;PLK3;BEST4;DYNLT4
1651	2	66659348	66659536	3	0.19813	0.0117554	16.8544	9.74e-64	1.69e-57	MEIS1;MEIS1-AS3
1652	8	23430824	23431014	4	0.205465	0.0121914	16.8534	9.91e-64	1.72e-57	SLC25A37
1653	11	68856817	68856951	4	-0.206723	0.0122682	-16.8503	1.04e-63	1.81e-57	TPCN2
1654	1	167297616	167298151	5	0.195062	0.0115771	16.8489	1.07e-63	1.85e-57	POU2F1
1655	19	17688104	17688265	3	0.197485	0.011721	16.8488	1.07e-63	1.86e-57	NIBAN3;COLGALT1;UNC13A
1656	15	81517541	81517681	4	-0.204471	0.0121387	-16.8447	1.15e-63	1.99e-57	IL16
1657	11	2019943	2020496	11	0.199802	0.0118628	16.8427	1.19e-63	2.06e-57	MRPL23-AS1;H19;MIR675
1658	1	19426318	19426978	4	-0.194715	0.0115663	-16.8347	1.36e-63	2.36e-57	UBR4
1659	19	4639844	4640159	6	-0.199905	0.011875	-16.8341	1.37e-63	2.38e-57	TNFAIP8L1;MYDGF
1660	19	7991825	7992115	4	0.199936	0.0118799	16.8298	1.48e-63	2.56e-57	LRRC8E;MAP2K7;TGFBR3L;SNAPC2;CTXN1;TIMM44
1661	11	790293	790795	4	0.206018	0.0122421	16.8286	1.51e-63	2.61e-57	TALDO1;GATD1-DT;RPLP2;SNORA52;PNPLA2;GATD1;CEND1;SLC25A22;PIDD1
1662	1	3634811	3635100	4	0.194482	0.0115575	16.8274	1.54e-63	2.67e-57	TP73;TP73-AS1
1663	1	113055808	113056390	4	0.197905	0.0117685	16.8165	1.85e-63	3.21e-57	WNT2B;ST7L
1664	3	46621556	46621737	4	0.201532	0.0119843	16.8163	1.85e-63	3.21e-57	LRRC2-AS1;TDGF1;LRRC2
1665	17	73893424	73893634	3	0.19806	0.0117792	16.8143	1.92e-63	3.33e-57	TRIM47;TRIM65;MRPL38;FBF1
1666	3	71180282	71181342	7	0.21018	0.0125038	16.8094	2.08e-63	3.62e-57	FOXP1
1667	10	5638081	5638431	4	0.200032	0.0119019	16.8067	2.18e-63	3.78e-57
1668	11	115372912	115373119	3	0.199207	0.0118528	16.8067	2.18e-63	3.78e-57	CADM1
1669	5	67583598	67583961	4	-0.203747	0.012126	-16.8025	2.34e-63	4.06e-57	PIK3R1
1670	6	126240163	126240414	4	-0.201071	0.0119672	-16.8018	2.37e-63	4.11e-57	NCOA7
1671	17	17910235	17910425	4	0.198939	0.0118419	16.7996	2.46e-63	4.26e-57	DRC3;ATPAF2
1672	2	178562808	178562966	3	0.203237	0.0120983	16.7987	2.49e-63	4.33e-57	PDE11A
1673	10	124609945	124611000	7	-0.206725	0.012308	-16.7961	2.61e-63	4.53e-57	C10orf88B;CUZD1;FAM24B-CUZD1;FAM24B
1674	15	74466337	74466933	6	0.199659	0.0118903	16.7918	2.8e-63	4.86e-57	ISLR;STRA6
1675	16	57679838	57680131	3	0.202892	0.012083	16.7915	2.81e-63	4.88e-57	ADGRG1;ADGRG3
1676	21	43982270	43982560	3	-0.199153	0.0118624	-16.7886	2.96e-63	5.14e-57	SLC37A1
1677	5	173318556	173319119	4	-0.202818	0.0120823	-16.7863	3.07e-63	5.34e-57	CPEB4
1678	7	27161624	27165187	18	0.210227	0.0125243	16.7856	3.11e-63	5.4e-57	HOTAIRM1;HOXA-AS3;HOXA1;HOXA2;HOXA3;HOXA4;HOXA5;HOXA6;HOXA7
1679	15	86162179	86163388	5	0.200023	0.0119192	16.7815	3.33e-63	5.79e-57	AKAP13
1680	17	70535807	70536160	4	0.19825	0.0118154	16.779	3.48e-63	6.04e-57	LINC00673
1681	3	37216217	37216656	3	-0.206438	0.0123094	-16.7708	3.99e-63	6.93e-57	LRRFIP2
1682	6	116866784	116867006	3	0.201531	0.0120179	16.7692	4.1e-63	7.11e-57	CALHM5;CALHM4;RWDD1;TRAPPC3L
1683	14	76776470	76777879	5	0.199955	0.0119242	16.7689	4.12e-63	7.16e-57
1684	2	157182707	157183755	4	0.204165	0.0121763	16.7674	4.23e-63	7.34e-57	NR4A2
1685	16	58009926	58010114	3	0.195394	0.011655	16.7648	4.41e-63	7.66e-57	TEPP;USB1;CNGB1;ZNF319
1686	17	790628	791324	6	0.201594	0.0120252	16.7643	4.45e-63	7.73e-57	NXN
1687	11	44978644	44979326	5	0.198606	0.0118501	16.7599	4.79e-63	8.32e-57	TSPAN18;LINC02685;TP53I11
1688	16	68451654	68451778	3	-0.202334	0.0120735	-16.7585	4.91e-63	8.52e-57	SMPD3
1689	7	148516944	148517771	4	0.195127	0.0116447	16.7567	5.06e-63	8.78e-57	CUL1;EZH2
1690	19	49568752	49568962	3	0.203994	0.0121772	16.7522	5.46e-63	9.47e-57	SNAR-G1;CGB5;SNRNP70;CGB1;CGB8;CGB7;NTF4;KCNA7
1691	5	598724	598906	3	-0.198636	0.01186	-16.7484	5.82e-63	1.01e-56	CEP72;CEP72-DT
1692	15	63333476	63333846	4	0.198148	0.0118314	16.7477	5.89e-63	1.02e-56	TPM1
1693	17	75462916	75463180	3	0.200204	0.0119609	16.7383	6.89e-63	1.2e-56	SEPTIN9
1694	8	99180585	99180740	3	0.200672	0.0119903	16.7362	7.14e-63	1.24e-56	POP1;NIPAL2
1695	18	42792737	42792878	5	0.204265	0.0122078	16.7323	7.63e-63	1.32e-56	SLC14A2
1696	6	110796813	110797233	3	-0.198491	0.0118642	-16.7303	7.89e-63	1.37e-56	SLC22A16
1697	3	193587264	193587939	4	0.196424	0.0117464	16.722	9.06e-63	1.57e-56
1698	2	71787615	71787827	4	0.213676	0.0127808	16.7184	9.62e-63	1.67e-56	DYSF
1699	14	23448951	23449582	3	0.199607	0.0119421	16.7146	1.03e-62	1.78e-56	HAUS4;MIR4707;AJUBA;C14orf93
1700	7	1571912	1572571	4	-0.196025	0.0117433	-16.6925	1.49e-62	2.58e-56	MAFK;INTS1;TMEM184A
1701	19	908894	909533	5	-0.203151	0.0121728	-16.6889	1.58e-62	2.74e-56	KISS1R;ARID3A;MED16;R3HDM4
1702	5	141245450	141245966	5	-0.197472	0.0118347	-16.6858	1.66e-62	2.88e-56	PCDH1;LOC729080
1703	11	128774371	128774523	4	0.197324	0.0118267	16.6846	1.7e-62	2.94e-56	KCNJ5;KCNJ5-AS1
1704	1	110167952	110168074	7	0.20185	0.0121023	16.6785	1.88e-62	3.26e-56	GNAI3;MIR197;AMPD2;GNAT2
1705	10	106093659	106094061	7	0.202815	0.012163	16.6748	2e-62	3.47e-56	CFAP58;ITPRIP
1706	12	118490247	118490455	4	-0.200493	0.012026	-16.6716	2.11e-62	3.66e-56	RFC5;WSB2;VSIG10
1707	16	85427738	85428264	4	0.201763	0.0121023	16.6715	2.11e-62	3.67e-56
1708	1	53757956	53758643	3	0.206078	0.0123631	16.6688	2.21e-62	3.84e-56	LRP8
1709	16	87046552	87047010	3	0.205295	0.0123167	16.668	2.24e-62	3.89e-56
1710	1	207095257	207095578	5	-0.199181	0.0119506	-16.667	2.28e-62	3.95e-56	IL24;FCMR;PIGR
1711	11	6425978	6426823	8	0.201827	0.0121135	16.6612	2.51e-62	4.35e-56	SMPD1;APBB1;HPX
1712	6	36812175	36812269	3	0.196767	0.01181	16.6611	2.52e-62	4.37e-56	C6orf89;CPNE5;PPIL1
1713	6	7468364	7468973	5	0.204924	0.0123002	16.6602	2.55e-62	4.43e-56
1714	17	2291634	2292039	4	0.207231	0.0124391	16.6597	2.57e-62	4.47e-56	SGSM2;MNT;LOC284009;METTL16
1715	6	108492271	108492769	5	0.197481	0.011855	16.658	2.65e-62	4.59e-56	NR2E1
1716	5	127872037	127872329	4	0.201319	0.0120864	16.6566	2.71e-62	4.7e-56	FBN2
1717	11	31845148	31845639	4	0.195648	0.0117488	16.6525	2.9e-62	5.03e-56	PAX6-AS1;RCN1;PAX6
1718	16	57562120	57563395	6	0.195924	0.0117656	16.6523	2.91e-62	5.06e-56	ADGRG5;CCDC102A
1719	12	123757536	123757892	3	0.19636	0.0117925	16.6514	2.96e-62	5.13e-56	MTRFR;CDK2AP1;SBNO1
1720	5	124536183	124536843	3	0.20041	0.012037	16.6495	3.05e-62	5.29e-56
1721	20	32262838	32263104	3	0.199646	0.0119916	16.6489	3.08e-62	5.35e-56	CBFA2T2;C20orf144;ACTL10;NECAB3;E2F1;PXMP4
1722	12	52638134	52638294	3	-0.195938	0.0117723	-16.644	3.35e-62	5.81e-56	LINC00592;KRT7;KRT86
1723	17	79948825	79949263	3	-0.197058	0.0118426	-16.6398	3.59e-62	6.23e-56	ASPSCR1;NOTUM;CENPX
1724	7	28338584	28338790	5	0.201808	0.0121289	16.6386	3.66e-62	6.35e-56	CREB5
1725	14	100001136	100001737	3	0.198664	0.0119432	16.634	3.95e-62	6.86e-56	CCNK;CCDC85C
1726	11	115069145	115069279	3	0.199728	0.0120086	16.6321	4.08e-62	7.09e-56	CADM1
1727	6	10585683	10586167	5	0.195072	0.011729	16.6315	4.12e-62	7.15e-56	GCNT2
1728	7	158805418	158805644	3	-0.202718	0.01219	-16.63	4.23e-62	7.34e-56	LINC00689;VIPR2
1729	14	24867261	24867586	4	0.209922	0.0126267	16.6252	4.58e-62	7.94e-56	NFATC4;NYNRIN;CBLN3
1730	10	91061115	91061902	7	-0.201921	0.0121551	-16.6121	5.7e-62	9.89e-56	IFIT2;IFIT3;LIPA
1731	1	21864320	21864896	4	-0.203796	0.0122757	-16.6017	6.78e-62	1.18e-55	ALPL
1732	1	6336239	6336743	4	0.20321	0.0122413	16.6004	6.92e-62	1.2e-55	GPR153;ACOT7
1733	15	42130650	42130883	3	-0.206309	0.0124386	-16.5862	8.77e-62	1.52e-55	MAPKBP1;JMJD7;JMJD7-PLA2G4B;PLA2G4B;SPTBN5;MIR4310
1734	17	70112877	70113856	4	0.205856	0.0124129	16.584	9.09e-62	1.58e-55	SOX9
1735	8	38259225	38259904	5	-0.203495	0.0122732	-16.5804	9.65e-62	1.67e-55	LETM2;NSD3;FGFR1
1736	15	96885119	96885418	3	0.20287	0.0122358	16.58	9.73e-62	1.69e-55	NR2F2;MIR1469;NR2F2-AS1
1737	11	58911067	58911115	3	-0.198543	0.0119754	-16.5793	9.84e-62	1.71e-55	FAM111B;FAM111A;DTX4
1738	1	1476269	1476661	3	0.199106	0.0120094	16.5791	9.87e-62	1.71e-55	ATAD3A;TMEM240;SSU72
1739	12	49934704	49934906	4	0.19815	0.0119563	16.5728	1.1e-61	1.9e-55	SPATS2;KCNH3;MCRS1
1740	6	1626409	1626841	3	0.198736	0.0119934	16.5704	1.14e-61	1.98e-55	FOXC1;GMDS
1741	11	124630919	124631431	3	0.198507	0.0119947	16.5495	1.61e-61	2.8e-55	NRGN;VSIG2;ESAM;MSANTD2
1742	12	96390059	96390313	4	-0.203287	0.012291	-16.5395	1.9e-61	3.31e-55	AMDHD1;HAL;LTA4H
1743	3	16924563	16925100	5	0.195496	0.0118206	16.5385	1.94e-61	3.36e-55	PLCL2
1744	2	3467389	3467413	3	0.195825	0.0118409	16.538	1.96e-61	3.39e-55	TRAPPC12
1745	21	31588354	31588661	3	-0.198354	0.0120036	-16.5246	2.44e-61	4.24e-55	LINC00307;CLDN8
1746	6	107955218	107955362	4	0.200867	0.0121558	16.5244	2.45e-61	4.25e-55	SOBP
1747	2	71126505	71126740	6	0.20313	0.0122946	16.5219	2.55e-61	4.43e-55	VAX2
1748	8	145018816	145018928	3	0.204473	0.012382	16.5137	2.92e-61	5.07e-55	PLEC;MIR661
1749	11	75308706	75309018	3	0.198957	0.0120485	16.513	2.96e-61	5.13e-55	SERPINH1;MAP6
1750	6	170559169	170559452	5	0.196997	0.0119345	16.5064	3.3e-61	5.72e-55	LOC154449
1751	1	120438925	120439283	7	0.200162	0.0121272	16.5052	3.37e-61	5.85e-55	ADAM30;NOTCH2
1752	11	76849324	76849564	3	0.198396	0.0120205	16.5048	3.39e-61	5.88e-55	CAPN5;MYO7A
1753	5	167614840	167614990	4	0.201979	0.0122393	16.5024	3.52e-61	6.12e-55	TENM2
1754	4	8216095	8216244	3	0.199346	0.012087	16.4927	4.14e-61	7.19e-55	SH3TC1
1755	1	159825173	159825761	5	0.198458	0.0120375	16.4867	4.57e-61	7.94e-55	SLAMF8;SNHG28;VSIG8;CFAP45
1756	11	75046147	75046354	4	0.20107	0.0122032	16.4768	5.38e-61	9.34e-55	ARRB1;MIR326
1757	13	113611440	113611615	4	0.206444	0.0125312	16.4744	5.6e-61	9.72e-55	MCF2L;MCF2L-AS1
1758	3	52566601	52567010	4	0.207066	0.012569	16.4744	5.61e-61	9.73e-55	STAB1;SMIM4;NT5DC2;PBRM1
1759	10	128077315	128077369	4	0.19821	0.0120322	16.4732	5.71e-61	9.91e-55	ADAM12;LINC00601
1760	12	110136015	110136044	3	0.197918	0.0120152	16.4723	5.8e-61	1.01e-54	FAM222A
1761	20	62632981	62633123	3	-0.193134	0.0117328	-16.461	7e-61	1.21e-54	PRPF6;SAMD10
1762	1	6412458	6412541	3	0.200688	0.0121918	16.4608	7.02e-61	1.22e-54	ACOT7
1763	1	54618655	54618821	5	0.197852	0.0120218	16.4578	7.38e-61	1.28e-54	CDCP2;CYB5RL
1764	1	203734167	203734505	6	-0.198342	0.0120534	-16.4553	7.68e-61	1.33e-54	ATP2B4;LAX1
1765	14	105793310	105794185	6	0.20203	0.012278	16.4547	7.76e-61	1.35e-54	PACS2;BRF1
1766	12	25801455	25801556	3	-0.203953	0.0123988	-16.4494	8.47e-61	1.47e-54	LMNTD1
1767	10	105497444	105498001	3	0.198051	0.0120441	16.4437	9.3e-61	1.61e-54	SH3PXD2A-AS1;SH3PXD2A
1768	1	3105189	3105326	3	-0.205742	0.0125123	-16.4432	9.39e-61	1.63e-54	PRDM16
1769	5	177890816	177891221	4	0.201156	0.0122374	16.4379	1.02e-60	1.78e-54	COL23A1
1770	1	32410585	32410694	4	0.194761	0.0118488	16.4372	1.04e-60	1.8e-54	PTP4A2
1771	3	111577602	111577705	4	0.198443	0.0120811	16.4258	1.25e-60	2.17e-54	PLCXD2;PHLDB2
1772	19	54368958	54369311	5	0.198962	0.0121162	16.4211	1.35e-60	2.34e-54	MYADM;PRKCG
1773	11	1243947	1244110	3	-0.20098	0.012241	-16.4186	1.41e-60	2.44e-54	MUC5B
1774	16	57844347	57844572	7	-0.20585	0.0125412	-16.4138	1.52e-60	2.64e-54	LOC388282;KIFC3
1775	6	41068553	41069048	6	0.19819	0.0120748	16.4135	1.53e-60	2.66e-54	NFYA;ADCY10P1;UNC5CL;OARD1
1776	15	96886238	96888024	14	0.205494	0.0125243	16.4076	1.69e-60	2.93e-54	NR2F2;MIR1469;NR2F2-AS1
1777	17	77775305	77775833	4	0.202735	0.0123639	16.3973	2e-60	3.47e-54	CBX2;CBX8
1778	16	87102113	87102366	3	0.201239	0.0122757	16.3933	2.14e-60	3.71e-54
1779	14	52536699	52537013	5	0.196929	0.0120172	16.3873	2.36e-60	4.09e-54	NID2
1780	1	38942403	38942644	4	0.194409	0.0118654	16.3845	2.47e-60	4.28e-54
1781	13	94956235	94956665	3	0.198466	0.0121155	16.3812	2.61e-60	4.52e-54	GPC6
1782	17	8702099	8702868	8	0.199402	0.0121727	16.3811	2.61e-60	4.53e-54	MFSD6L;PIK3R6
1783	1	228346014	228346347	4	0.197711	0.0120698	16.3807	2.63e-60	4.56e-54	GUK1;GJC2;IBA57
1784	12	124844761	124845001	3	-0.198583	0.0121255	-16.3773	2.78e-60	4.82e-54	NCOR2
1785	12	117131719	117131988	3	0.202495	0.0123677	16.3729	2.99e-60	5.18e-54	SPRING1
1786	15	37395084	37395171	3	0.199918	0.0122104	16.3727	3e-60	5.2e-54	MEIS2
1787	10	118349322	118349587	4	-0.205731	0.0125716	-16.3648	3.41e-60	5.92e-54	PNLIP;PNLIPRP1
1788	8	6735510	6735628	3	-0.197226	0.0120567	-16.3582	3.8e-60	6.6e-54	DEFB1
1789	1	228464232	228464796	3	0.193803	0.0118542	16.3489	4.43e-60	7.68e-54	OBSCN
1790	4	185727181	185727254	3	0.20148	0.0123247	16.3477	4.52e-60	7.84e-54	ACSL1;SLED1
1791	2	208884640	208884900	3	-0.203937	0.0124871	-16.3318	5.86e-60	1.02e-53	PLEKHM3
1792	15	89991872	89992598	3	0.199784	0.0122349	16.329	6.14e-60	1.07e-53	RHCG
1793	4	1994281	1994816	4	0.193633	0.0118595	16.3272	6.32e-60	1.1e-53	NSD2;SCARNA22;NELFA;MIR943
1794	4	77587027	77587324	3	0.195597	0.0119802	16.3267	6.38e-60	1.11e-53	SHROOM3
1795	12	2800446	2801158	9	0.197973	0.0121262	16.326	6.44e-60	1.12e-53	CACNA1C;CACNA1C-AS1
1796	1	205326059	205326399	5	0.197108	0.012074	16.325	6.55e-60	1.14e-53	LEMD1-AS1;KLHDC8A;LEMD1
1797	12	66220754	66220810	3	0.198608	0.0121683	16.3217	6.92e-60	1.2e-53	HMGA2;RPSAP52
1798	7	28452066	28452131	4	0.196881	0.0120657	16.3175	7.41e-60	1.29e-53	CREB5
1799	6	168971135	168971740	4	0.195174	0.011963	16.3148	7.75e-60	1.34e-53	SMOC2
1800	16	68677969	68678092	4	0.197044	0.0120778	16.3146	7.77e-60	1.35e-53	CDH3
1801	7	149472934	149473463	4	-0.200793	0.0123235	-16.2935	1.1e-59	1.9e-53	SSPOP;ZNF467
1802	9	34370781	34370894	4	0.196743	0.0120749	16.2935	1.1e-59	1.91e-53	NUDT2;MYORG;C9orf24;FAM219A
1803	1	156828202	156828819	6	0.174643	0.010719	16.2928	1.11e-59	1.93e-53	NTRK1;INSRR
1804	3	52569053	52569248	4	0.203119	0.0124712	16.287	1.22e-59	2.12e-53	STAB1;SMIM4;NT5DC2;PBRM1
1805	22	46547674	46547686	3	-0.198936	0.0122154	-16.2857	1.25e-59	2.16e-53	PPARA
1806	1	113216243	113216683	3	-0.200018	0.0122876	-16.278	1.41e-59	2.45e-53	CAPZA1;MOV10;RHOC
1807	5	138676787	138677027	3	-0.193811	0.0119074	-16.2766	1.45e-59	2.51e-53	MATR3;PAIP2;SLC23A1
1808	20	35274627	35274655	4	-0.200815	0.0123452	-16.2667	1.7e-59	2.95e-53	SLA2;NDRG3
1809	19	50015527	50015755	3	0.201041	0.012376	16.2444	2.45e-59	4.25e-53	FLT3LG;RPL13A;SNORD32A;SNORD33;SNORD34;SNORD35A;RPS11;SNORD35B;FCGRT;RCN3;MIR150
1810	2	121670282	121670634	3	0.199349	0.0122722	16.2439	2.47e-59	4.29e-53	GLI2
1811	15	40509472	40509703	3	-0.203172	0.0125126	-16.2374	2.75e-59	4.76e-53	BUB1B;PAK6
1812	15	53090533	53090807	3	0.20125	0.0123943	16.2373	2.75e-59	4.77e-53	ONECUT1
1813	19	47217768	47218031	5	-0.197484	0.0121644	-16.2346	2.87e-59	4.99e-53	PRKD2;MIR320E;STRN4
1814	1	3229739	3230357	4	0.20331	0.0125251	16.2323	2.98e-59	5.17e-53	PRDM16
1815	10	100996347	100997023	5	0.196587	0.0121128	16.2297	3.11e-59	5.39e-53	HPSE2
1816	7	1893710	1894209	4	0.197303	0.0121605	16.2248	3.37e-59	5.84e-53	MAD1L1;MIR4655
1817	22	46473074	46473721	3	-0.195487	0.0120515	-16.221	3.59e-59	6.22e-53	PRR34-AS1;MIRLET7BHG;MIR3619;PRR34
1818	1	2324205	2324587	5	-0.194499	0.0119926	-16.2183	3.75e-59	6.5e-53	RER1;MORN1;PEX10
1819	10	105344747	105344807	3	0.19804	0.0122143	16.2138	4.03e-59	6.99e-53	NEURL1;SH3PXD2A
1820	5	176874944	176875126	3	-0.201798	0.0124555	-16.2016	4.91e-59	8.52e-53	GRK6;PRR7;PRR7-AS1;DBN1
1821	22	24158427	24158504	3	-0.194909	0.0120337	-16.1969	5.3e-59	9.2e-53	SMARCB1;DERL3
1822	11	63784063	63784126	3	0.194193	0.0119898	16.1964	5.34e-59	9.27e-53	OTUB1;MACROD1
1823	11	61283865	61283968	3	0.201589	0.0124485	16.1938	5.58e-59	9.68e-53	PPP1R32;MIR4488;LRRC10B;SYT7
1824	1	230931174	230931656	3	0.200416	0.0123773	16.1923	5.72e-59	9.92e-53	CAPN9
1825	3	134203408	134203789	3	-0.193378	0.0119443	-16.19	5.93e-59	1.03e-52	CEP63;ANAPC13
1826	2	128158438	128158853	3	0.197354	0.0121925	16.1865	6.28e-59	1.09e-52	PROC;MIR4783
1827	17	1665220	1665303	3	0.199838	0.0123516	16.1791	7.08e-59	1.23e-52	WDR81;SERPINF2;SERPINF1;SMYD4
1828	1	234905686	234906223	3	0.195362	0.0120763	16.1774	7.28e-59	1.26e-52
1829	1	231761721	231761845	3	-0.201059	0.0124304	-16.1748	7.6e-59	1.32e-52	TSNAX-DISC1;DISC1;LINC00582
1830	6	35453938	35454622	4	0.198669	0.0122836	16.1735	7.75e-59	1.35e-52	FANCE;RPL10A;TEAD3;TULP1
1831	22	41763093	41763143	3	-0.204938	0.0126741	-16.1698	8.23e-59	1.43e-52	ZC3H7B;TEF
1832	3	61237613	61238087	4	-0.199524	0.0123399	-16.169	8.35e-59	1.45e-52	FHIT
1833	2	26541906	26542043	3	0.195438	0.012089	16.1667	8.67e-59	1.5e-52	HADHB;SELENOI;ADGRF3
1834	11	2294872	2295191	4	-0.195514	0.0120942	-16.1659	8.77e-59	1.52e-52	TSPAN32;ASCL2;C11orf21
1835	13	34252333	34252438	3	0.195998	0.0121302	16.1579	9.99e-59	1.73e-52	STARD13
1836	5	1749101	1749342	3	-0.191771	0.011873	-16.1519	1.1e-58	1.91e-52
1837	4	85403915	85404099	3	0.197039	0.0122001	16.1507	1.12e-58	1.95e-52	NKX6-1
1838	11	44629374	44629743	4	0.198147	0.0122695	16.1496	1.14e-58	1.98e-52	CD82
1839	2	3583570	3584477	5	-0.20871	0.0129262	-16.1463	1.21e-58	2.09e-52	RNASEH1-DT;RNASEH1
1840	19	39087135	39087343	3	0.20232	0.0125316	16.1448	1.24e-58	2.14e-52	RYR1;EIF3K;MAP4K1
1841	17	45929434	45929714	4	0.194498	0.0120516	16.1387	1.36e-58	2.37e-52	LRRC46;MRPL10;SCRN2;SP6
1842	18	67070170	67070461	3	0.198479	0.0122989	16.138	1.38e-58	2.39e-52	DOK6
1843	10	35736755	35737023	3	-0.197724	0.0122528	-16.1371	1.4e-58	2.43e-52	CCNY
1844	17	7114967	7115524	3	0.178207	0.0110455	16.1339	1.47e-58	2.56e-52	ACADVL;DLG4;MIR324;DVL2;PHF23;GABARAP
1845	1	999599	999888	5	-0.198651	0.012315	-16.1308	1.55e-58	2.69e-52	AGRN;RNF223;C1orf159
1846	22	31478649	31478744	3	-0.19508	0.0120958	-16.128	1.62e-58	2.82e-52	SMTN;INPP5J;SELENOM
1847	21	37757070	37757240	3	0.201291	0.0124844	16.1234	1.75e-58	3.03e-52	MORC3;CHAF1B
1848	8	23396373	23396887	3	-0.19758	0.0122592	-16.1169	1.94e-58	3.37e-52	SLC25A37
1849	1	45103896	45103967	3	0.200903	0.0124734	16.1065	2.3e-58	3.98e-52	RNF220;TMEM53
1850	19	49176342	49176399	3	0.194763	0.0120955	16.102	2.47e-58	4.28e-52	SEC1P;FUT2;CA11;NTN5
1851	14	70186565	70186639	3	0.208654	0.0129615	16.098	2.64e-58	4.57e-52	SUSD6;SRSF5
1852	11	34533294	34533846	3	-0.194739	0.012099	-16.0955	2.74e-58	4.76e-52	ELF5
1853	6	42017354	42017495	4	0.198666	0.0123478	16.0892	3.04e-58	5.27e-52	TAF8;CCND3
1854	5	140856971	140857647	4	0.198703	0.0123529	16.0855	3.23e-58	5.6e-52	PCDHGA1;PCDHGA2;PCDHGA3;PCDHGB1;PCDHGA4;PCDHGB2;PCDHGA5;PCDHGB3;PCDHGA6;PCDHGA7;PCDHGB4;PCDHGA8;PCDHGB5;PCDHGA9;PCDHGB6;PCDHGA10;PCDHGB7;PCDHGA11;PCDHGA12;PCDHGC3;PCDHGC4;PCDHGC5
1855	21	46829943	46830534	5	0.199024	0.0123737	16.0844	3.28e-58	5.69e-52	COL18A1;COL18A1-AS2;COL18A1-AS1
1856	9	130662314	130662928	4	0.192023	0.0119433	16.0779	3.65e-58	6.33e-52	AK1;ST6GALNAC6;ST6GALNAC4;PIP5KL1
1857	15	80761195	80761294	3	0.196138	0.0122001	16.0767	3.72e-58	6.45e-52	ARNT2
1858	14	23835870	23836047	3	0.198843	0.0123687	16.0764	3.74e-58	6.49e-52	IL25;CMTM5;SLC22A17;EFS;MYH6;MIR208A
1859	2	65594760	65594890	3	0.196528	0.012225	16.0759	3.76e-58	6.53e-52	SPRED2
1860	19	940724	941919	6	-0.196386	0.0122176	-16.074	3.88e-58	6.74e-52	KISS1R;ARID3A;R3HDM4
1861	11	640094	641042	4	0.19897	0.0123785	16.0738	3.9e-58	6.76e-52	PHRF1;DRD4;IRF7;CDHR5;SCT;DEAF1
1862	4	85405132	85405618	3	0.198909	0.0123759	16.0723	3.99e-58	6.92e-52	NKX6-1
1863	12	105601850	105602154	4	0.198145	0.0123294	16.0709	4.08e-58	7.08e-52	APPL2
1864	15	37306927	37307513	4	0.200481	0.0124784	16.0662	4.4e-58	7.64e-52	MEIS2
1865	8	145033566	145033743	3	-0.203155	0.0126527	-16.0563	5.17e-58	8.96e-52	PLEC;MIR661;PARP10
1866	1	24438941	24439313	4	-0.201943	0.0125776	-16.0558	5.2e-58	9.03e-52	MYOM3;IL22RA1
1867	5	170288606	170288678	3	0.193409	0.012047	16.0545	5.31e-58	9.22e-52	RANBP17
1868	12	50349173	50349329	3	0.201783	0.0125694	16.0535	5.4e-58	9.37e-52	AQP2;AQP5;AQP6
1869	15	91458455	91458602	3	-0.196514	0.0122421	-16.0523	5.51e-58	9.57e-52	FES;MAN2A2;UNC45A;HDDC3
1870	9	139553210	139553319	3	-0.196097	0.0122297	-16.0345	7.34e-58	1.27e-51	EGFL7;MIR126;AGPAT2
1871	14	65006041	65006222	6	-0.195684	0.0122061	-16.0316	7.69e-58	1.33e-51	ZBTB1;HSPA2;PPP1R36
1872	9	128023741	128023785	3	-0.196909	0.0122826	-16.0315	7.7e-58	1.34e-51	RABEPK;GAPVD1;HSPA5
1873	20	21491952	21492017	3	0.195261	0.012187	16.022	8.97e-58	1.56e-51	NKX2-2
1874	14	103377905	103378143	3	0.192069	0.0119929	16.0152	1e-57	1.74e-51	TRAF3;AMN;CDC42BPB
1875	19	3133435	3133726	3	-0.196217	0.0122523	-16.0148	1.01e-57	1.75e-51	GNA11;GNA15
1876	16	31053323	31053962	5	0.199762	0.0124756	16.0122	1.05e-57	1.82e-51	STX4;ZNF668
1877	13	113383816	113384582	4	0.183663	0.0114707	16.0115	1.06e-57	1.84e-51	ATP11A
1878	15	77364519	77365034	6	0.201544	0.0125878	16.0111	1.07e-57	1.85e-51	TSPAN3
1879	13	24798133	24798240	3	-0.18914	0.0118164	-16.0066	1.15e-57	2e-51	SPATA13;SPATA13-AS1
1880	2	74227100	74227916	3	0.194757	0.0121705	16.0024	1.23e-57	2.13e-51	TET3
1881	2	97524719	97525009	5	0.20268	0.0126712	15.9953	1.38e-57	2.39e-51	CNNM3;ANKRD23;ANKRD39;SEMA4C;FAM178B
1882	16	67965756	67965909	4	-0.205325	0.0128382	-15.9934	1.42e-57	2.47e-51	PSKH1;CTRL;PSMB10;LCAT;SLC12A4
1883	11	65246411	65246590	4	0.198533	0.0124153	15.991	1.48e-57	2.56e-51	MALAT1
1884	10	44881551	44881934	3	0.199784	0.0124983	15.985	1.63e-57	2.82e-51	CXCL12
1885	10	73848458	73848764	5	0.195725	0.0122527	15.974	1.94e-57	3.37e-51	ANAPC16;SPOCK2;ASCC1
1886	15	91473059	91473167	4	-0.199781	0.0125094	-15.9705	2.05e-57	3.56e-51	MAN2A2;UNC45A;RCCD1;HDDC3
1887	13	107519535	107519867	3	-0.196841	0.0123257	-15.97	2.07e-57	3.59e-51
1888	12	124239203	124239686	4	-0.19361	0.0121252	-15.9676	2.15e-57	3.73e-51	ATP6V0A2;DNAH10
1889	2	113404661	113405125	4	0.192519	0.0120628	15.9597	2.44e-57	4.23e-51	SLC20A1;SLC20A1-DT
1890	3	73776305	73776662	3	0.196246	0.0122996	15.9555	2.61e-57	4.52e-51
1891	1	27941866	27942186	3	0.193991	0.0121595	15.9539	2.68e-57	4.65e-51	AHDC1;FGR
1892	2	27719501	27720122	4	-0.194195	0.0121726	-15.9535	2.7e-57	4.68e-51	GCKR;IFT172;FNDC4
1893	17	74535751	74535976	3	0.191241	0.0119875	15.9534	2.7e-57	4.68e-51	PRCD;SNHG16;SNORD1C;SNORD1B;SNORD1A;CYGB;ST6GALNAC2
1894	6	42110740	42110867	4	-0.196299	0.0123062	-15.9512	2.8e-57	4.85e-51	GUCA1A;C6orf132
1895	22	37499741	37499912	4	0.199524	0.0125111	15.9478	2.95e-57	5.12e-51	TMPRSS6;IL2RB
1896	10	22893655	22894360	4	0.194797	0.0122162	15.9458	3.04e-57	5.28e-51	PIP4K2A
1897	8	125575742	125576109	3	-0.197784	0.0124086	-15.9393	3.38e-57	5.86e-51	NDUFB9;TATDN1;MTSS1
1898	15	43477090	43477293	3	0.197278	0.0123798	15.9355	3.59e-57	6.23e-51	TMEM62;CCNDBP1;EPB42
1899	16	71560187	71560421	3	0.192517	0.012081	15.9355	3.59e-57	6.24e-51	CHST4
1900	12	6881590	6882083	7	0.191517	0.0120205	15.9326	3.76e-57	6.53e-51	PTMS;LAG3;CD4;MLF2
1901	4	15965016	15965513	6	-0.19796	0.0124299	-15.926	4.18e-57	7.26e-51	FGFBP1;FGFBP2;PROM1
1902	10	88428228	88428429	5	0.196886	0.0123671	15.9201	4.59e-57	7.97e-51	OPN4;LDB3
1903	16	4289807	4289924	3	0.198006	0.0124388	15.9184	4.73e-57	8.2e-51	SRL;LINC01569;TFAP4
1904	16	85362963	85363209	4	0.201866	0.0126841	15.9149	5e-57	8.67e-51	MIR5093
1905	7	101740892	101741221	3	0.198512	0.0124742	15.9138	5.08e-57	8.82e-51	CUX1
1906	19	10222041	10222108	3	-0.197681	0.0124234	-15.912	5.23e-57	9.08e-51	SHFL;PPAN;PPAN-P2RY11;SNORD105;SNORD105B;P2RY11;ANGPTL6;EIF3G;DNMT1
1907	7	131582208	131582738	4	0.194564	0.0122296	15.9093	5.46e-57	9.47e-51
1908	10	3373478	3373675	3	0.19514	0.0122662	15.9088	5.51e-57	9.56e-51
1909	16	89357477	89358232	4	0.198288	0.0124642	15.9086	5.52e-57	9.58e-51	LOC100287036;ANKRD11
1910	17	36608691	36609002	3	0.197978	0.012447	15.9057	5.78e-57	1e-50	ARHGAP23
1911	3	99833723	99833793	3	0.19686	0.0123788	15.9029	6.05e-57	1.05e-50	CMSS1;FILIP1L
1912	7	100886961	100887364	3	-0.193897	0.0121982	-15.8956	6.8e-57	1.18e-50	ZNHIT1;PLOD3;CLDN15;FIS1
1913	3	194342992	194343118	4	0.196991	0.0123938	15.8943	6.94e-57	1.2e-50	TMEM44;LSG1
1914	1	68150193	68150400	4	-0.194324	0.0122283	-15.8913	7.28e-57	1.26e-50	GADD45A;GNG12
1915	1	27985945	27986074	3	0.191705	0.0120656	15.8886	7.6e-57	1.32e-50	FGR;IFI6
1916	16	83986263	83986452	3	-0.201996	0.0127153	-15.8861	7.91e-57	1.37e-50	OSGIN1;NECAB2
1917	2	175190270	175190735	5	0.194205	0.0122344	15.8737	9.64e-57	1.67e-50	LINC01305;SP9;CIR1
1918	1	151148490	151148689	3	-0.196975	0.0124116	-15.8702	1.02e-56	1.77e-50	TNFAIP8L2;TNFAIP8L2-SCNM1;SCNM1;PIP5K1A;SEMA6C;LYSMD1;TMOD4;VPS72
1919	15	96877194	96877855	4	0.198161	0.0124917	15.8634	1.14e-56	1.97e-50	NR2F2;MIR1469;NR2F2-AS1
1920	2	236585746	236586376	4	0.198162	0.0124961	15.8579	1.24e-56	2.15e-50	AGAP1
1921	1	47698518	47698976	3	0.198829	0.0125393	15.8565	1.27e-56	2.2e-50	TAL1;STIL
1922	11	125241910	125242199	3	0.202978	0.0128023	15.8548	1.3e-56	2.26e-50	PKNOX2
1923	11	119211615	119211646	3	0.198805	0.0125434	15.8494	1.42e-56	2.46e-50	RNF26;MCAM;MFRP;USP2
1924	12	110211321	110211642	6	-0.198652	0.0125352	-15.8476	1.46e-56	2.54e-50	FAM222A;FAM222A-AS1;TRPV4
1925	12	117797056	117798135	6	0.201198	0.0126972	15.8458	1.5e-56	2.61e-50	NOS1
1926	11	117695372	117696015	7	-0.2052	0.0129549	-15.8395	1.66e-56	2.88e-50	DSCAML1;FXYD2;FXYD6-FXYD2;FXYD6
1927	19	1907972	1908328	3	-0.19863	0.0125421	-15.8371	1.73e-56	2.99e-50	ADAT3;SCAMP4;ABHD17A
1928	1	201465497	201465789	4	0.197064	0.0124451	15.8346	1.8e-56	3.12e-50	RPS10P7;PHLDA3;CSRP1
1929	19	39389904	39389915	3	-0.196965	0.0124392	-15.8342	1.81e-56	3.14e-50	NFKBIB;RINL;SIRT2;CCER2;SARS2
1930	5	131999991	132000045	3	0.194203	0.0122678	15.8302	1.92e-56	3.34e-50	RAD50;IL13;IL4;KIF3A
1931	20	39996039	39996237	3	0.192978	0.0121925	15.8276	2.01e-56	3.48e-50	LPIN3;EMILIN3
1932	12	26110518	26110700	3	0.192559	0.0121717	15.8203	2.26e-56	3.91e-50	RASSF8;RASSF8-AS1
1933	16	82068567	82069046	6	-0.209899	0.0132686	-15.8192	2.3e-56	3.98e-50	HSD17B2;SDR42E1
1934	12	15039397	15039560	4	-0.198286	0.0125359	-15.8174	2.36e-56	4.09e-50	MGP;ERP27
1935	15	70994632	70994672	3	0.197345	0.012478	15.8154	2.44e-56	4.23e-50	UACA
1936	19	46854076	46854602	3	-0.196629	0.0124396	-15.8068	2.79e-56	4.85e-50	HIF3A;PPP5C
1937	10	105420747	105421249	4	0.198478	0.0125573	15.8058	2.84e-56	4.92e-50	SH3PXD2A
1938	7	158799680	158799777	4	-0.197325	0.0124852	-15.8047	2.89e-56	5.01e-50	LINC00689;VIPR2
1939	11	133820837	133821252	5	0.19733	0.0124891	15.8002	3.1e-56	5.38e-50	IGSF9B
1940	12	10022055	10022688	5	-0.189264	0.0119788	-15.7999	3.12e-56	5.41e-50	KLRF1;KLRF2;CLEC2B;CLEC2A
1941	22	31835691	31836063	4	-0.19378	0.0122675	-15.7963	3.3e-56	5.73e-50	DRG1;EIF4ENIF1
1942	22	36044234	36044792	4	-0.197463	0.0125083	-15.7865	3.85e-56	6.68e-50	APOL6;MB
1943	3	112693867	112694062	3	-0.19362	0.012267	-15.7838	4.02e-56	6.98e-50	GTPBP8;CD200R1;NEPRO
1944	20	42187103	42187837	8	-0.204844	0.0129788	-15.783	4.08e-56	7.07e-50	L3MBTL1;SGK2
1945	4	26585040	26585331	4	-0.197846	0.012539	-15.7785	4.37e-56	7.59e-50	TBC1D19
1946	19	42932508	42933024	4	0.200788	0.0127258	15.7781	4.41e-56	7.65e-50	LIPE-AS1;LIPE;CXCL17
1947	9	139255732	139255805	4	0.200568	0.0127133	15.7762	4.54e-56	7.87e-50	GPSM1;DNLZ;CARD9;SNAPC4
1948	17	73642080	73642700	8	-0.195732	0.0124071	-15.7759	4.56e-56	7.91e-50	MYO15B;SMIM5;SMIM6;SAP30BP;RECQL5
1949	6	7540655	7541066	4	0.192371	0.0121947	15.775	4.63e-56	8.03e-50	DSP
1950	4	7436693	7436874	3	0.196516	0.0124575	15.7749	4.63e-56	8.04e-50	SORCS2;MIR4274;PSAPL1
1951	11	1940856	1941010	4	0.196483	0.0124638	15.7643	5.48e-56	9.5e-50	LSP1;TNNT3;MRPL23
1952	20	39311637	39312493	6	0.189065	0.0119943	15.7629	5.6e-56	9.73e-50	MAFB
1953	6	45645204	45645597	3	-0.203922	0.0129381	-15.7614	5.74e-56	9.96e-50
1954	10	80126725	80127261	5	0.196498	0.0124675	15.7607	5.79e-56	1.01e-49	LINC00856;LINC00595
1955	11	46582020	46582210	3	-0.200117	0.0126991	-15.7584	6.01e-56	1.04e-49	AMBRA1
1956	16	75241064	75241305	6	-0.20176	0.0128058	-15.7554	6.31e-56	1.09e-49	CTRB1;CTRB2;BCAR1
1957	5	133451383	133451625	3	0.199269	0.0126567	15.7442	7.53e-56	1.31e-49	TCF7;VDAC1
1958	6	41374806	41375649	4	0.198988	0.0126459	15.7354	8.66e-56	1.5e-49
1959	2	23253073	23253555	3	0.196406	0.0124836	15.7331	8.97e-56	1.56e-49
1960	16	1480790	1480970	4	-0.203408	0.0129294	-15.7323	9.09e-56	1.58e-49	UNKL;C16orf91;CCDC154;CLCN7
1961	18	20714217	20714527	5	0.199651	0.012691	15.7317	9.17e-56	1.59e-49	CABLES1
1962	3	114343654	114344019	6	-0.205971	0.0130968	-15.7268	9.91e-56	1.72e-49	ZBTB20
1963	17	78195418	78195515	3	0.196471	0.0124931	15.7264	9.98e-56	1.73e-49	CARD14;SLC26A11;SGSH
1964	13	33780205	33780362	4	-0.196566	0.012502	-15.7228	1.06e-55	1.83e-49	STARD13
1965	20	42193737	42193947	4	0.198724	0.0126439	15.7169	1.16e-55	2.01e-49	L3MBTL1;SGK2;IFT52
1966	18	10131549	10131854	3	0.196321	0.0124987	15.7073	1.35e-55	2.34e-49
1967	16	2141451	2142265	5	0.195473	0.0124473	15.7041	1.42e-55	2.46e-49	TSC2;PKD1;MIR1225
1968	4	4867102	4867481	4	0.196486	0.012514	15.7013	1.48e-55	2.57e-49	MSX1
1969	11	1430600	1431735	7	-0.196235	0.0125005	-15.6981	1.56e-55	2.7e-49	BRSK2
1970	6	168066888	168067665	3	0.188809	0.0120292	15.6959	1.61e-55	2.8e-49
1971	6	90312083	90312516	3	0.196522	0.0125214	15.6949	1.64e-55	2.84e-49	ANKRD6;LYRM2
1972	17	47967818	47968352	3	0.195556	0.0124629	15.691	1.74e-55	3.02e-49
1973	17	79004850	79005386	6	-0.198159	0.0126303	-15.6891	1.8e-55	3.12e-49	BAIAP2;BAIAP2-DT
1974	14	95027559	95028105	4	-0.202038	0.0128844	-15.6808	2.05e-55	3.55e-49	SERPINA4;SERPINA5
1975	1	41446243	41446726	4	0.196058	0.0125044	15.6791	2.1e-55	3.65e-49	CTPS1
1976	7	107770791	107771400	6	0.200483	0.0127876	15.678	2.14e-55	3.71e-49	LAMB4;NRCAM
1977	19	34971543	34971726	3	0.194628	0.0124144	15.6777	2.15e-55	3.73e-49	UBA2;WTIP
1978	11	89224885	89225042	4	0.195184	0.0124518	15.6752	2.24e-55	3.88e-49	NOX4
1979	17	71361857	71361901	3	-0.199247	0.0127167	-15.6682	2.5e-55	4.33e-49	SDK2
1980	11	315908	316456	5	0.191046	0.0121959	15.6648	2.63e-55	4.57e-49	PGGHG;IFITM2;IFITM1;IFITM5;IFITM3
1981	16	25228343	25228603	3	-0.196359	0.0125359	-15.6638	2.67e-55	4.64e-49	AQP8;ZKSCAN2
1982	10	114925542	114925750	3	0.189641	0.0121076	15.663	2.71e-55	4.7e-49	TCF7L2
1983	19	10829339	10829803	3	-0.20136	0.0128589	-15.6592	2.87e-55	4.99e-49	ILF3;QTRT1;DNM2;MIR638
1984	11	117166399	117166477	4	-0.205347	0.0131141	-15.6584	2.91e-55	5.05e-49	RNF214;BACE1-AS;CEP164;BACE1
1985	7	1895903	1896827	5	0.189564	0.0121076	15.6567	2.99e-55	5.19e-49	MAD1L1;MIR4655
1986	9	124988720	124989915	9	0.197789	0.0126349	15.6541	3.11e-55	5.4e-49	MORN5;LHX6;RBM18
1987	1	144994826	144995101	6	0.20154	0.012875	15.6535	3.14e-55	5.46e-49	NBPF20;NBPF9;LOC653513;PDE4DIP
1988	11	32451461	32452608	10	0.196649	0.0125659	15.6494	3.35e-55	5.82e-49	WT1-AS;WT1
1989	4	1244006	1244301	5	-0.192418	0.0123033	-15.6395	3.92e-55	6.79e-49	CTBP1-DT;CTBP1
1990	10	3234944	3235569	5	-0.186274	0.011913	-15.6361	4.13e-55	7.17e-49	PITRM1
1991	9	2234405	2234861	3	0.203802	0.013038	15.6314	4.45e-55	7.73e-49
1992	2	220282165	220282281	3	0.1984	0.0126945	15.6288	4.63e-55	8.04e-49	DES;SPEG;DNPEP
1993	3	50359849	50360176	5	0.196949	0.0126021	15.6283	4.67e-55	8.11e-49	CYB561D2;IFRD2;HYAL3;NAA80;HYAL1;HYAL2;TUSC2;RASSF1;ZMYND10;NPRL2
1994	2	177016619	177016899	3	0.197858	0.0126614	15.6269	4.78e-55	8.29e-49	HOXD9;HOXD8;MIR10B;HOXD4;HOXD3;HOXD-AS2;HAGLR
1995	2	1546296	1546715	3	0.200758	0.0128518	15.621	5.24e-55	9.09e-49	TPO
1996	12	58262583	58262869	3	0.191995	0.0122913	15.6204	5.29e-55	9.18e-49	CTDSP2
1997	10	6187854	6188223	4	0.199339	0.0127774	15.6009	7.18e-55	1.25e-48	RBM17;PFKFB3;MIR3155A;MIR3155B
1998	1	28384890	28385657	3	-0.206232	0.0132205	-15.5994	7.35e-55	1.28e-48	EYA3
[truncated: 5,936 more rows]

## Sheet: 9. WGCNA modules promoter
Supplementary Table 9. Promoter region comethylation modules in the developing pancreas. Shown are promoter WGCNA modules incorporating > 100 DNA methylation sites. All modules significantly associated with developmental age (after Bonferroni correction for the number of modules tested) are highlighted with *.
Module number	Number of probes	Correlation for developmental age (PCW)	P-value for PCW	Bonferroni PCW	Correlation for Sex	P-value Sex
Promoter3	5091	0.924766	1.73364e-42	*	0.363549	0.363549
Promoter2	5955	0.016093	2.09932e-32	*	0.874378	0.874378
Promoter7	2119	-0.0194762	6.33319e-24	*	0.848257	0.848257
Promoter4	4065	-0.1099	1.35994e-11	*	0.278857	0.278857
Promoter8	1305	0.136504	1.14681e-07	*	0.177896	0.177896
Promoter16	162	0.0309613	1.2371e-06	*	0.760959	0.760959
Promoter6	2152	0.0615281	8.82013e-05	*	0.545182	0.545182
Promoter1	21560	0.152868	0.0001341	*	0.130892	0.130892
Promoter14	220	0.0513609	0.000365599	*	0.613645	0.613645
Promoter10	616	0.0577513	0.000687271	*	0.570174	0.570174
Promoter17	107	0.0164099	0.000951279	*	0.871925	0.871925
Promoter11	539	-0.100066	0.00904932	*	0.324389	0.324389
Promoter12	475	0.180792	0.0225792		0.0733255	0.0733255
Promoter9	657	0.0446477	0.0286488		0.660795	0.660795
Promoter13	280	0.177708	0.0327367		0.0784506	0.0784506
Promoter15	188	0.335169	0.390597		0.000695911	0.000695911
Promoter5	3157	0.60114	0.60114		3.66632e-97	3.66632e-97

## Sheet: 10. WGCNA modules gene body
Supplementary Table 10. Gene body comethylation modules in the developing pancreas. Shown are gene body WGCNA modules incorporating > 100 DNA methylation sites. All modules significantly associated with developmental age (after Bonferroni correction for the number of modules tested) are highlighted with *.
module number	Number of probes	Correlation with developmental age	P-value for PCW	Bonferroni PCW	Correlation for Sex	P-value Sex
GeneBody2	10312	0.918748	6.2613e-41	*	0.0239815	0.813731
GeneBody3	8419	-0.74119	1.75626e-18	*	-0.103978	0.305736
GeneBody5	2983	0.735084	4.62658e-18	*	0.00812898	0.936351
GeneBody14	140	0.721548	3.61143e-17	*	0.112439	0.267834
GeneBody4	4585	-0.708425	2.3668e-16	*	0.0936878	0.356334
GeneBody13	147	0.586323	1.81283e-10	*	-0.072293	0.477021
GeneBody11	228	0.573611	5.43752e-10	*	-0.121398	0.231311
GeneBody10	262	-0.376936	0.000120213	*	0.101346	0.318209
GeneBody6	1714	-0.349748	0.00038741	*	0.063999	0.529126
GeneBody1	11409	0.335156	0.00069628	*	-0.0936829	0.356359
GeneBody15	119	0.326174	0.000985011	*	0.064232	0.527625
GeneBody16	109	-0.318469	0.00131557	*	0.0518516	0.610256
GeneBody7	1430	0.0386435	0.704126	*	0.0835746	0.410829
GeneBody9	778	0.0247267	0.808052		0.992913	1.52894e-91
GeneBody12	188	-0.0186292	0.854783		0.180072	0.074497
GeneBody8	906	9.00486e-05	0.999294		-0.0972324	0.338348

[truncated: 12 more sheets: 11. WGCNA PATHWAYS, 12. Autosomal sex DMPs, 13. Sex-age interactions, 14. Enrichment table, 15. MODY diabetes genes, 16. Neonatal diabetes genes, 17. Neonatal gene probes, 18. Sig pancreas brain matched, 19. Sig brain pancreas matched, 20. Sig panc notBrain, 21. Sig brain notPancreas, 22. Table of staining reagents]
